# Supplementary material for: Extended poly(A) tails are a shared feature of herpesvirus mRNAs
Source: PLoS Pathog. 2026 Jun 16;22(6):e1014341. doi: 10.1371/journal.ppat.1014341 (PMC13271517; doi:10.1371/journal.ppat.1014341)
Supplement: S2 Table — (XLSX) [file ppat.1014341.s006.xlsx]

## Sheet: pATs_NHDFs_Mock_vs_HCMV
Run	Transcript	median	diff	diff_class	Run_type	sig
Human	ENST00000000233	104.555	11.485	longer	Infected	ns
Human	ENST00000007516	101.145	21.605	longer	Infected	ns
Human	ENST00000053867	128.225	-16.195	shorter	Infected	sig
Human	ENST00000054950	108.33	5.455	longer	Infected	ns
Human	ENST00000175091	118.7	25.66	longer	Infected	ns
Human	ENST00000184266	82.18	6.87	longer	Infected	ns
Human	ENST00000196061	123.54	-2.9	shorter	Infected	ns
Human	ENST00000202773	80.08	8.4	longer	Infected	ns
Human	ENST00000203407	84.5	23.43	longer	Infected	ns
Human	ENST00000203630	113.92	23.525	longer	Infected	ns
Human	ENST00000215754	73.48	9.43	longer	Infected	ns
Human	ENST00000215829	93.67	0.99	longer	Infected	ns
Human	ENST00000215909	75.935	4.8	longer	Infected	ns
Human	ENST00000216146	88.47	11.11	longer	Infected	ns
Human	ENST00000216181	123.96	32.36	major_longer	Infected	ns
Human	ENST00000216218	107.48	29.77	major_longer	Infected	sig
Human	ENST00000216225	94.34	-1.915	shorter	Infected	ns
Human	ENST00000216479	101.845	28.39	major_longer	Infected	ns
Human	ENST00000217233	83.42	-24.54	shorter	Infected	ns
Human	ENST00000217652	108.96	28.96	major_longer	Infected	ns
Human	ENST00000218388	137.46	46.26	major_longer	Infected	sig
Human	ENST00000221801	100.37	44.86	major_longer	Infected	sig
Human	ENST00000221930	115.02	30.185	major_longer	Infected	ns
Human	ENST00000222005	85.46	7.68	longer	Infected	ns
Human	ENST00000222008	104.22	20.755	longer	Infected	ns
Human	ENST00000222247	82.385	12.815	longer	Infected	sig
Human	ENST00000223061	125.35	-18.38	shorter	Infected	ns
Human	ENST00000223641	90.765	14.065	longer	Infected	ns
Human	ENST00000224073	80.89	0.665	longer	Infected	ns
Human	ENST00000225655	97.45	17.13	longer	Infected	sig
Human	ENST00000225964	128.61	3.46	longer	Infected	ns
Human	ENST00000225972	114.96	37.85	major_longer	Infected	sig
Human	ENST00000228136	127.935	49	major_longer	Infected	ns
Human	ENST00000228825	85.24	16.67	longer	Infected	ns
Human	ENST00000229239	75.61	17.21	longer	Infected	sig
Human	ENST00000229281	71.48	-4.71	shorter	Infected	ns
Human	ENST00000229379	80	8.23	longer	Infected	ns
Human	ENST00000229390	124.89	32.67	major_longer	Infected	ns
Human	ENST00000230050	74.26	0.145	longer	Infected	ns
Human	ENST00000230895	95.85	8.05	longer	Infected	ns
Human	ENST00000231061	110.47	14.77	longer	Infected	ns
Human	ENST00000232905	125.145	39.065	major_longer	Infected	ns
Human	ENST00000233143	73.655	-2.785	shorter	Infected	ns
Human	ENST00000233468	99.865	7.375	longer	Infected	ns
Human	ENST00000233809	133.44	-23.655	shorter	Infected	ns
Human	ENST00000234111	125.5	45.075	major_longer	Infected	ns
Human	ENST00000234831	113.495	19.84	longer	Infected	ns
Human	ENST00000234875	87.245	-0.345	shorter	Infected	ns
Human	ENST00000237500	99.005	7.525	longer	Infected	ns
Human	ENST00000237654	114.195	39.615	major_longer	Infected	sig
Human	ENST00000237858	94.88	13.6	longer	Infected	ns
Human	ENST00000243997	69.95	-14.4	shorter	Infected	sig
Human	ENST00000245185	91.76	20.02	longer	Infected	sig
Human	ENST00000246792	90	-0.93	shorter	Infected	ns
Human	ENST00000247655	95.67	4.825	longer	Infected	ns
Human	ENST00000248342	89.31	24.67	longer	Infected	ns
Human	ENST00000248564	107.56	4.79	longer	Infected	ns
Human	ENST00000248566	70.05	-2.365	shorter	Infected	ns
Human	ENST00000249014	72.98	1.41	longer	Infected	ns
Human	ENST00000249289	84.04	7.37	longer	Infected	ns
Human	ENST00000250495	110	16.855	longer	Infected	ns
Human	ENST00000250498	94.21	13.275	longer	Infected	ns
Human	ENST00000250784	85.88	18.69	longer	Infected	ns
Human	ENST00000252818	108.52	-1.72	shorter	Infected	ns
Human	ENST00000253023	95.78	26.64	longer	Infected	ns
Human	ENST00000253108	56.64	2.26	longer	Infected	ns
Human	ENST00000253413	102.76	-7.26	shorter	Infected	ns
Human	ENST00000253788	64.21	3.52	longer	Infected	ns
Human	ENST00000254301	107.5	21.43	longer	Infected	ns
Human	ENST00000254810	109.12	17.27	longer	Infected	ns
Human	ENST00000256015	110.205	27.035	major_longer	Infected	ns
Human	ENST00000256433	97.5	19.1	longer	Infected	ns
Human	ENST00000256545	79.43	18.535	longer	Infected	ns
Human	ENST00000256689	162.4	38.71	major_longer	Infected	ns
Human	ENST00000257013	102.3	13.08	longer	Infected	ns
Human	ENST00000257857	90.22	20.48	longer	Infected	sig
Human	ENST00000258424	70.84	-2.36	shorter	Infected	ns
Human	ENST00000258739	114.185	18.885	longer	Infected	ns
Human	ENST00000259457	84.75	23.325	longer	Infected	ns
Human	ENST00000260379	77.39	2.32	longer	Infected	ns
Human	ENST00000261313	96.485	6.255	longer	Infected	ns
Human	ENST00000261700	113.92	28.72	major_longer	Infected	ns
Human	ENST00000261890	109.455	36.45	major_longer	Infected	ns
Human	ENST00000262030	96.79	14.26	longer	Infected	ns
Human	ENST00000262187	111.61	40.535	major_longer	Infected	sig
Human	ENST00000262193	94.715	29.385	major_longer	Infected	ns
Human	ENST00000262225	131.72	54.29	major_longer	Infected	sig
Human	ENST00000262455	105.77	19.09	longer	Infected	ns
Human	ENST00000262584	73.895	11.66	longer	Infected	ns
Human	ENST00000262768	91.62	-40.26	major_shorter	Infected	sig
Human	ENST00000262812	89.97	8.69	longer	Infected	ns
Human	ENST00000262947	98.21	27.985	major_longer	Infected	sig
Human	ENST00000262948	89.735	15.565	longer	Infected	ns
Human	ENST00000263270	96.315	18.245	longer	Infected	ns
Human	ENST00000263645	114.8	9.73	longer	Infected	ns
Human	ENST00000264202	98.405	15.265	longer	Infected	ns
Human	ENST00000264552	65.095	0.395	longer	Infected	ns
Human	ENST00000264639	83.115	-1.025	shorter	Infected	ns
Human	ENST00000265087	119.65	2.79	longer	Infected	ns
Human	ENST00000265462	79.605	-7.635	shorter	Infected	ns
Human	ENST00000266085	120.74	29.45	major_longer	Infected	sig
Human	ENST00000266718	134.87	-20.545	shorter	Infected	ns
Human	ENST00000266735	94.97	37.54	major_longer	Infected	ns
Human	ENST00000267884	92.52	8.83	longer	Infected	ns
Human	ENST00000269321	95.805	6.655	longer	Infected	ns
Human	ENST00000269593	101.935	5.595	longer	Infected	ns
Human	ENST00000270142	78.88	9.26	longer	Infected	ns
Human	ENST00000270792	85.55	2.92	longer	Infected	ns
Human	ENST00000271308	82.73	16.25	longer	Infected	ns
Human	ENST00000271638	94.07	8.275	longer	Infected	ns
Human	ENST00000272233	132.28	27.54	major_longer	Infected	ns
Human	ENST00000272348	94.12	19.935	longer	Infected	ns
Human	ENST00000274137	70.59	2.5	longer	Infected	ns
Human	ENST00000274242	68.18	4.82	longer	Infected	ns
Human	ENST00000276914	132.45	42.8	major_longer	Infected	ns
Human	ENST00000279022	97.055	7.185	longer	Infected	ns
Human	ENST00000281031	97.24	29.24	major_longer	Infected	sig
Human	ENST00000284240	107.685	5.815	longer	Infected	ns
Human	ENST00000284440	100.12	9.79	longer	Infected	ns
Human	ENST00000285930	97.74	19.05	longer	Infected	ns
Human	ENST00000287667	143.99	3.87	longer	Infected	ns
Human	ENST00000288937	85.09	18.01	longer	Infected	ns
Human	ENST00000290541	102.07	27.565	major_longer	Infected	sig
Human	ENST00000290949	104.42	11.25	longer	Infected	ns
Human	ENST00000291295	115.225	34.025	major_longer	Infected	sig
Human	ENST00000292614	98.48	10.37	longer	Infected	ns
Human	ENST00000293379	109.215	-3.665	shorter	Infected	ns
Human	ENST00000295633	125.83	9.675	longer	Infected	ns
Human	ENST00000295666	147.025	1.305	longer	Infected	ns
Human	ENST00000295702	83.58	7.79	longer	Infected	ns
Human	ENST00000295955	92.39	21	longer	Infected	ns
Human	ENST00000296255	102.6	6.91	longer	Infected	ns
Human	ENST00000296417	97.285	36.455	major_longer	Infected	sig
Human	ENST00000296511	104.255	-2.615	shorter	Infected	ns
Human	ENST00000297290	96.68	28.865	major_longer	Infected	sig
Human	ENST00000298289	78.41	0.23	longer	Infected	ns
Human	ENST00000299166	82.325	8.53	longer	Infected	ns
Human	ENST00000299855	128.58	20.9	longer	Infected	ns
Human	ENST00000300413	92.595	-11.385	shorter	Infected	ns
Human	ENST00000300527	132.46	-2.22	shorter	Infected	ns
Human	ENST00000301072	118.375	50.245	major_longer	Infected	sig
Human	ENST00000301464	111.535	0.42	longer	Infected	ns
Human	ENST00000301522	114.08	22.13	longer	Infected	ns
Human	ENST00000301587	65.845	4.15	longer	Infected	ns
Human	ENST00000301821	80.33	4.365	longer	Infected	ns
Human	ENST00000302182	88.77	15.36	longer	Infected	ns
Human	ENST00000302386	88.48	7.39	longer	Infected	ns
Human	ENST00000302503	92.24	4.51	longer	Infected	ns
Human	ENST00000302907	77.03	5.83	longer	Infected	ns
Human	ENST00000303004	115.525	-2.615	shorter	Infected	ns
Human	ENST00000303127	84.1	2.525	longer	Infected	ns
Human	ENST00000303204	69.915	6.985	longer	Infected	ns
Human	ENST00000303575	117.39	28.28	major_longer	Infected	ns
Human	ENST00000303577	133.415	56.355	major_longer	Infected	sig
Human	ENST00000303731	97.1	11.77	longer	Infected	ns
Human	ENST00000304312	57.35	-4.15	shorter	Infected	ns
Human	ENST00000304858	99.475	17.135	longer	Infected	ns
Human	ENST00000304863	106.44	43.095	major_longer	Infected	ns
Human	ENST00000305105	72.04	-0.47	shorter	Infected	ns
Human	ENST00000305786	112.25	49.695	major_longer	Infected	sig
Human	ENST00000306024	90.215	20.715	longer	Infected	ns
Human	ENST00000307839	78.54	-2.495	shorter	Infected	ns
Human	ENST00000307961	88.47	7.15	longer	Infected	ns
Human	ENST00000308961	73.115	-0.12	shorter	Infected	ns
Human	ENST00000309083	84.07	10.87	longer	Infected	ns
Human	ENST00000309311	110.565	25.995	longer	Infected	sig
Human	ENST00000309318	80.69	13.27	longer	Infected	ns
Human	ENST00000309594	87.22	18.41	longer	Infected	ns
Human	ENST00000311111	55.675	-1.035	shorter	Infected	ns
Human	ENST00000311330	120.05	14.39	longer	Infected	ns
Human	ENST00000311481	101.425	15.82	longer	Infected	ns
Human	ENST00000311528	75.04	4.075	longer	Infected	ns
Human	ENST00000313468	68.82	-2.51	shorter	Infected	ns
Human	ENST00000313511	85.98	7.215	longer	Infected	ns
Human	ENST00000314133	80.185	13.275	longer	Infected	ns
Human	ENST00000314222	107.19	5.085	longer	Infected	ns
Human	ENST00000314355	94.105	-17.98	shorter	Infected	ns
Human	ENST00000314888	96.81	1.03	longer	Infected	ns
Human	ENST00000315274	135.59	1.99	longer	Infected	ns
Human	ENST00000315758	89.09	0.965	longer	Infected	ns
Human	ENST00000316084	77.41	1.79	longer	Infected	ns
Human	ENST00000316939	71.53	16.71	longer	Infected	ns
Human	ENST00000317881	101.895	50.395	major_longer	Infected	sig
Human	ENST00000318911	79.985	32.1	major_longer	Infected	ns
Human	ENST00000321153	71.27	6.83	longer	Infected	ns
Human	ENST00000321265	88.4	24.8	longer	Infected	ns
Human	ENST00000321358	87.195	31.435	major_longer	Infected	sig
Human	ENST00000321394	109.48	40.185	major_longer	Infected	ns
Human	ENST00000322028	83.35	4.99	longer	Infected	ns
Human	ENST00000322203	79.27	2.695	longer	Infected	ns
Human	ENST00000322347	94.14	12.7	longer	Infected	ns
Human	ENST00000322753	95.485	29.3	major_longer	Infected	sig
Human	ENST00000323345	73.61	10.4	longer	Infected	ns
Human	ENST00000323699	106.605	13.6	longer	Infected	ns
Human	ENST00000324460	112.16	11.805	longer	Infected	ns
Human	ENST00000326577	101.68	11.07	longer	Infected	ns
Human	ENST00000328848	104.095	24.765	longer	Infected	ns
Human	ENST00000329251	77.035	2.86	longer	Infected	ns
Human	ENST00000329399	95.45	3.97	longer	Infected	ns
Human	ENST00000329967	104.5	27.66	major_longer	Infected	ns
Human	ENST00000330398	107.88	24.795	longer	Infected	sig
Human	ENST00000330899	110.15	18.635	longer	Infected	ns
Human	ENST00000331825	78.435	6.42	longer	Infected	ns
Human	ENST00000332556	133.68	1.64	longer	Infected	ns
Human	ENST00000332598	104.42	4.12	longer	Infected	ns
Human	ENST00000334828	93.805	14.065	longer	Infected	ns
Human	ENST00000335181	89.165	11.895	longer	Infected	ns
Human	ENST00000336023	94.83	29.03	major_longer	Infected	sig
Human	ENST00000337392	94	-1.25	shorter	Infected	ns
Human	ENST00000337554	84.12	-3.595	shorter	Infected	ns
Human	ENST00000337619	76.735	-9.985	shorter	Infected	ns
Human	ENST00000338825	85.565	0.645	longer	Infected	ns
Human	ENST00000339600	91.515	11.99	longer	Infected	ns
Human	ENST00000339647	100.605	13.645	longer	Infected	ns
Human	ENST00000340384	96.435	20.65	longer	Infected	ns
Human	ENST00000340385	106.575	26.43	longer	Infected	ns
Human	ENST00000340857	135.525	37.485	major_longer	Infected	ns
Human	ENST00000343262	70.8	9.625	longer	Infected	sig
Human	ENST00000343986	64.09	6.955	longer	Infected	ns
Human	ENST00000344843	99.5	29.85	major_longer	Infected	ns
Human	ENST00000347512	62.86	-2.925	shorter	Infected	ns
Human	ENST00000348035	105.53	32.28	major_longer	Infected	sig
Human	ENST00000348462	65.97	-5.82	shorter	Infected	ns
Human	ENST00000352983	68.67	0.8	longer	Infected	ns
Human	ENST00000353411	104.34	3.15	longer	Infected	ns
Human	ENST00000354332	95.43	-4.02	shorter	Infected	ns
Human	ENST00000355653	87.46	3.81	longer	Infected	ns
Human	ENST00000356708	85.645	22.46	longer	Infected	ns
Human	ENST00000357037	108.625	25.195	longer	Infected	ns
Human	ENST00000358435	84.28	16.4	longer	Infected	ns
Human	ENST00000359591	108.55	18.62	longer	Infected	ns
Human	ENST00000360270	128.325	34.455	major_longer	Infected	ns
Human	ENST00000361436	79.25	7.71	longer	Infected	ns
Human	ENST00000361575	61.905	0.345	longer	Infected	ns
Human	ENST00000361866	132.19	3.65	longer	Infected	ns
Human	ENST00000366607	104.84	21.91	longer	Infected	ns
Human	ENST00000366815	102.48	25.505	longer	Infected	ns
Human	ENST00000366988	84.31	11.16	longer	Infected	ns
Human	ENST00000367287	117.51	9.505	longer	Infected	ns
Human	ENST00000367569	93.82	15.22	longer	Infected	ns
Human	ENST00000368097	83.58	2	longer	Infected	ns
Human	ENST00000368222	89.675	-3.845	shorter	Infected	ns
Human	ENST00000368636	96.92	28.04	major_longer	Infected	ns
Human	ENST00000368716	86.67	-16.79	shorter	Infected	ns
Human	ENST00000368811	103.12	14.04	longer	Infected	ns
Human	ENST00000369713	86.91	32.24	major_longer	Infected	sig
Human	ENST00000369722	100.48	25.19	longer	Infected	ns
Human	ENST00000370179	88.455	15.78	longer	Infected	ns
Human	ENST00000370321	94.295	20.255	longer	Infected	ns
Human	ENST00000370355	120.31	10.25	longer	Infected	ns
Human	ENST00000370873	83.12	22.105	longer	Infected	sig
Human	ENST00000371437	81.36	7.39	longer	Infected	ns
Human	ENST00000371443	64.27	-3.69	shorter	Infected	ns
Human	ENST00000372134	108.785	28.145	major_longer	Infected	ns
Human	ENST00000373116	48.54	-12.215	shorter	Infected	ns
Human	ENST00000373232	110.96	36.01	major_longer	Infected	ns
Human	ENST00000373316	108.86	24.03	longer	Infected	ns
Human	ENST00000373365	92.53	15.655	longer	Infected	ns
Human	ENST00000373715	127.48	37.96	major_longer	Infected	ns
Human	ENST00000374358	91.855	20.815	longer	Infected	ns
Human	ENST00000374379	128.96	23.59	longer	Infected	ns
Human	ENST00000374517	90.105	24.925	longer	Infected	sig
Human	ENST00000374980	111.645	38.51	major_longer	Infected	sig
Human	ENST00000375784	82.92	13.72	longer	Infected	ns
Human	ENST00000375882	93.79	20.825	longer	Infected	ns
Human	ENST00000376327	78.25	18.255	longer	Infected	ns
Human	ENST00000376588	114	26.04	longer	Infected	ns
Human	ENST00000376630	95.99	18.17	longer	Infected	ns
Human	ENST00000376925	124.445	-8.345	shorter	Infected	ns
Human	ENST00000378026	86.38	18.76	longer	Infected	ns
Human	ENST00000378364	75.66	8.47	longer	Infected	ns
Human	ENST00000378670	90.44	18.73	longer	Infected	ns
Human	ENST00000379341	99.65	13.65	longer	Infected	ns
Human	ENST00000379751	85.94	9.11	longer	Infected	ns
Human	ENST00000379847	104.46	27.005	major_longer	Infected	ns
Human	ENST00000380191	114.945	38.51	major_longer	Infected	sig
Human	ENST00000380377	104.96	21.4	longer	Infected	ns
Human	ENST00000380394	84.33	14.02	longer	Infected	ns
Human	ENST00000380842	80.72	9.575	longer	Infected	ns
Human	ENST00000380872	94.85	10.71	longer	Infected	ns
Human	ENST00000381342	109.505	13.8	longer	Infected	ns
Human	ENST00000382361	115.54	34.92	major_longer	Infected	sig
Human	ENST00000389131	127.315	7.785	longer	Infected	ns
Human	ENST00000389805	112.16	32.97	major_longer	Infected	ns
Human	ENST00000391857	75.77	5.36	longer	Infected	ns
Human	ENST00000392219	95.655	18.695	longer	Infected	ns
Human	ENST00000392246	105.77	16.055	longer	Infected	ns
Human	ENST00000394077	67.815	10.175	longer	Infected	ns
Human	ENST00000395422	82.195	7.225	longer	Infected	ns
Human	ENST00000396394	97.08	8.52	longer	Infected	ns
Human	ENST00000396651	80.31	10.31	longer	Infected	ns
Human	ENST00000398606	80.225	10.355	longer	Infected	ns
Human	ENST00000399312	107.52	19.215	longer	Infected	ns
Human	ENST00000400000	131.16	36.96	major_longer	Infected	ns
Human	ENST00000402752	99.28	18.48	longer	Infected	ns
Human	ENST00000405315	109.105	-28.3	major_shorter	Infected	sig
Human	ENST00000407193	61.99	4.66	longer	Infected	ns
Human	ENST00000409115	107.75	38.905	major_longer	Infected	sig
Human	ENST00000409248	74.285	4.225	longer	Infected	ns
Human	ENST00000409600	121.84	37.79	major_longer	Infected	sig
Human	ENST00000409906	69.67	-1.365	shorter	Infected	ns
Human	ENST00000412585	123.015	-8.345	shorter	Infected	ns
Human	ENST00000414487	84.915	19.64	longer	Infected	ns
Human	ENST00000419869	106.38	41.445	major_longer	Infected	ns
Human	ENST00000420826	111.4	25.44	longer	Infected	ns
Human	ENST00000422424	98.805	18.095	longer	Infected	ns
Human	ENST00000422447	88.725	25.965	longer	Infected	sig
Human	ENST00000422514	73.38	10.145	longer	Infected	ns
Human	ENST00000430157	81.36	-2.765	shorter	Infected	ns
Human	ENST00000433866	102.12	6.34	longer	Infected	ns
Human	ENST00000442744	87.37	10.51	longer	Infected	ns
Human	ENST00000451311	97.5	21.54	longer	Infected	sig
Human	ENST00000469257	92.62	17.62	longer	Infected	sig
Human	ENST00000479035	65.265	3.645	longer	Infected	ns
Human	ENST00000491306	61.07	-1.315	shorter	Infected	ns
Human	ENST00000496817	83.485	6.335	longer	Infected	ns
Human	ENST00000501597	78.045	-0.54	shorter	Infected	ns
Human	ENST00000519374	103.335	23.715	longer	Infected	ns
Human	ENST00000525634	71.44	6.57	longer	Infected	ns
Human	ENST00000528157	90.855	1.575	longer	Infected	ns
Human	ENST00000529639	76.47	12.68	longer	Infected	ns
Human	ENST00000530028	108.51	27.455	major_longer	Infected	ns
Human	ENST00000530758	90.09	14.96	longer	Infected	ns
Human	ENST00000534624	113.44	48.495	major_longer	Infected	sig
Human	ENST00000535923	97.06	24.44	longer	Infected	ns
Human	ENST00000544848	68.455	-4.4	shorter	Infected	ns
Human	ENST00000549920	78.48	17.555	longer	Infected	ns
Human	ENST00000555619	106.08	-8.36	shorter	Infected	ns
Human	ENST00000557016	109.15	7.32	longer	Infected	ns
Human	ENST00000582401	140.055	31.735	major_longer	Infected	ns
Human	ENST00000588234	80.67	13.455	longer	Infected	ns
Human	ENST00000591899	76.7	-1.2	shorter	Infected	ns
Human	ENST00000598742	58.42	-9.14	shorter	Infected	ns
Human	ENST00000600659	86.1	13.53	longer	Infected	sig
Human	ENST00000602676	91.39	16.42	longer	Infected	ns
Human	ENST00000607357	79.985	5.445	longer	Infected	ns
Human	ENST00000612363	116.045	17.915	longer	Infected	ns
Human	ENST00000612661	119.7	21.865	longer	Infected	ns
Human	ENST00000619426	82.86	2.225	longer	Infected	ns
Human	ENST00000643754	80.58	11.395	longer	Infected	ns
Human	ENST00000645674	63.71	2.35	longer	Infected	ns
Human	ENST00000647248	76.37	6.34	longer	Infected	ns
Human	ENST00000647841	94.415	16.175	longer	Infected	ns
Human	ENST00000647956	150.89	-9.39	shorter	Infected	ns
Human	ENST00000648006	120.705	-4.795	shorter	Infected	ns
Human	ENST00000648437	63.21	0.95	longer	Infected	ns
Human	ENST00000648839	81.545	16.755	longer	Infected	ns
Human	ENST00000649813	85.49	7.17	longer	Infected	ns
Human	ENST00000650182	108.52	2.065	longer	Infected	ns
Human	ENST00000651669	70.865	1.735	longer	Infected	ns
NHDF	ENST00000000233	93.07	11.485	longer	Mock	ns
NHDF	ENST00000007516	79.54	21.605	longer	Mock	ns
NHDF	ENST00000053867	144.42	-16.195	shorter	Mock	sig
NHDF	ENST00000054950	102.875	5.455	longer	Mock	ns
NHDF	ENST00000175091	93.04	25.66	longer	Mock	ns
NHDF	ENST00000184266	75.31	6.87	longer	Mock	ns
NHDF	ENST00000196061	126.44	-2.9	shorter	Mock	ns
NHDF	ENST00000202773	71.68	8.4	longer	Mock	ns
NHDF	ENST00000203407	61.07	23.43	longer	Mock	ns
NHDF	ENST00000203630	90.395	23.525	longer	Mock	ns
NHDF	ENST00000215754	64.05	9.43	longer	Mock	ns
NHDF	ENST00000215829	92.68	0.99	longer	Mock	ns
NHDF	ENST00000215909	71.135	4.8	longer	Mock	ns
NHDF	ENST00000216146	77.36	11.11	longer	Mock	ns
NHDF	ENST00000216181	91.6	32.36	major_longer	Mock	ns
NHDF	ENST00000216218	77.71	29.77	major_longer	Mock	sig
NHDF	ENST00000216225	96.255	-1.915	shorter	Mock	ns
NHDF	ENST00000216479	73.455	28.39	major_longer	Mock	ns
NHDF	ENST00000217233	107.96	-24.54	shorter	Mock	ns
NHDF	ENST00000217652	80	28.96	major_longer	Mock	ns
NHDF	ENST00000218388	91.2	46.26	major_longer	Mock	sig
NHDF	ENST00000221801	55.51	44.86	major_longer	Mock	sig
NHDF	ENST00000221930	84.835	30.185	major_longer	Mock	ns
NHDF	ENST00000222005	77.78	7.68	longer	Mock	ns
NHDF	ENST00000222008	83.465	20.755	longer	Mock	ns
NHDF	ENST00000222247	69.57	12.815	longer	Mock	sig
NHDF	ENST00000223061	143.73	-18.38	shorter	Mock	ns
NHDF	ENST00000223641	76.7	14.065	longer	Mock	ns
NHDF	ENST00000224073	80.225	0.665	longer	Mock	ns
NHDF	ENST00000225655	80.32	17.13	longer	Mock	sig
NHDF	ENST00000225964	125.15	3.46	longer	Mock	ns
NHDF	ENST00000225972	77.11	37.85	major_longer	Mock	sig
NHDF	ENST00000228136	78.935	49	major_longer	Mock	ns
NHDF	ENST00000228825	68.57	16.67	longer	Mock	ns
NHDF	ENST00000229239	58.4	17.21	longer	Mock	sig
NHDF	ENST00000229281	76.19	-4.71	shorter	Mock	ns
NHDF	ENST00000229379	71.77	8.23	longer	Mock	ns
NHDF	ENST00000229390	92.22	32.67	major_longer	Mock	ns
NHDF	ENST00000230050	74.115	0.145	longer	Mock	ns
NHDF	ENST00000230895	87.8	8.05	longer	Mock	ns
NHDF	ENST00000231061	95.7	14.77	longer	Mock	ns
NHDF	ENST00000232905	86.08	39.065	major_longer	Mock	ns
NHDF	ENST00000233143	76.44	-2.785	shorter	Mock	ns
NHDF	ENST00000233468	92.49	7.375	longer	Mock	ns
NHDF	ENST00000233809	157.095	-23.655	shorter	Mock	ns
NHDF	ENST00000234111	80.425	45.075	major_longer	Mock	ns
NHDF	ENST00000234831	93.655	19.84	longer	Mock	ns
NHDF	ENST00000234875	87.59	-0.345	shorter	Mock	ns
NHDF	ENST00000237500	91.48	7.525	longer	Mock	ns
NHDF	ENST00000237654	74.58	39.615	major_longer	Mock	sig
NHDF	ENST00000237858	81.28	13.6	longer	Mock	ns
NHDF	ENST00000243997	84.35	-14.4	shorter	Mock	sig
NHDF	ENST00000245185	71.74	20.02	longer	Mock	sig
NHDF	ENST00000246792	90.93	-0.93	shorter	Mock	ns
NHDF	ENST00000247655	90.845	4.825	longer	Mock	ns
NHDF	ENST00000248342	64.64	24.67	longer	Mock	ns
NHDF	ENST00000248564	102.77	4.79	longer	Mock	ns
NHDF	ENST00000248566	72.415	-2.365	shorter	Mock	ns
NHDF	ENST00000249014	71.57	1.41	longer	Mock	ns
NHDF	ENST00000249289	76.67	7.37	longer	Mock	ns
NHDF	ENST00000250495	93.145	16.855	longer	Mock	ns
NHDF	ENST00000250498	80.935	13.275	longer	Mock	ns
NHDF	ENST00000250784	67.19	18.69	longer	Mock	ns
NHDF	ENST00000252818	110.24	-1.72	shorter	Mock	ns
NHDF	ENST00000253023	69.14	26.64	longer	Mock	ns
NHDF	ENST00000253108	54.38	2.26	longer	Mock	ns
NHDF	ENST00000253413	110.02	-7.26	shorter	Mock	ns
NHDF	ENST00000253788	60.69	3.52	longer	Mock	ns
NHDF	ENST00000254301	86.07	21.43	longer	Mock	ns
NHDF	ENST00000254810	91.85	17.27	longer	Mock	ns
NHDF	ENST00000256015	83.17	27.035	major_longer	Mock	ns
NHDF	ENST00000256433	78.4	19.1	longer	Mock	ns
NHDF	ENST00000256545	60.895	18.535	longer	Mock	ns
NHDF	ENST00000256689	123.69	38.71	major_longer	Mock	ns
NHDF	ENST00000257013	89.22	13.08	longer	Mock	ns
NHDF	ENST00000257857	69.74	20.48	longer	Mock	sig
NHDF	ENST00000258424	73.2	-2.36	shorter	Mock	ns
NHDF	ENST00000258739	95.3	18.885	longer	Mock	ns
NHDF	ENST00000259457	61.425	23.325	longer	Mock	ns
NHDF	ENST00000260379	75.07	2.32	longer	Mock	ns
NHDF	ENST00000261313	90.23	6.255	longer	Mock	ns
NHDF	ENST00000261700	85.2	28.72	major_longer	Mock	ns
NHDF	ENST00000261890	73.005	36.45	major_longer	Mock	ns
NHDF	ENST00000262030	82.53	14.26	longer	Mock	ns
NHDF	ENST00000262187	71.075	40.535	major_longer	Mock	sig
NHDF	ENST00000262193	65.33	29.385	major_longer	Mock	ns
NHDF	ENST00000262225	77.43	54.29	major_longer	Mock	sig
NHDF	ENST00000262455	86.68	19.09	longer	Mock	ns
NHDF	ENST00000262584	62.235	11.66	longer	Mock	ns
NHDF	ENST00000262768	131.88	-40.26	major_shorter	Mock	sig
NHDF	ENST00000262812	81.28	8.69	longer	Mock	ns
NHDF	ENST00000262947	70.225	27.985	major_longer	Mock	sig
NHDF	ENST00000262948	74.17	15.565	longer	Mock	ns
NHDF	ENST00000263270	78.07	18.245	longer	Mock	ns
NHDF	ENST00000263645	105.07	9.73	longer	Mock	ns
NHDF	ENST00000264202	83.14	15.265	longer	Mock	ns
NHDF	ENST00000264552	64.7	0.395	longer	Mock	ns
NHDF	ENST00000264639	84.14	-1.025	shorter	Mock	ns
NHDF	ENST00000265087	116.86	2.79	longer	Mock	ns
NHDF	ENST00000265462	87.24	-7.635	shorter	Mock	ns
NHDF	ENST00000266085	91.29	29.45	major_longer	Mock	sig
NHDF	ENST00000266718	155.415	-20.545	shorter	Mock	ns
NHDF	ENST00000266735	57.43	37.54	major_longer	Mock	ns
NHDF	ENST00000267884	83.69	8.83	longer	Mock	ns
NHDF	ENST00000269321	89.15	6.655	longer	Mock	ns
NHDF	ENST00000269593	96.34	5.595	longer	Mock	ns
NHDF	ENST00000270142	69.62	9.26	longer	Mock	ns
NHDF	ENST00000270792	82.63	2.92	longer	Mock	ns
NHDF	ENST00000271308	66.48	16.25	longer	Mock	ns
NHDF	ENST00000271638	85.795	8.275	longer	Mock	ns
NHDF	ENST00000272233	104.74	27.54	major_longer	Mock	ns
NHDF	ENST00000272348	74.185	19.935	longer	Mock	ns
NHDF	ENST00000274137	68.09	2.5	longer	Mock	ns
NHDF	ENST00000274242	63.36	4.82	longer	Mock	ns
NHDF	ENST00000276914	89.65	42.8	major_longer	Mock	ns
NHDF	ENST00000279022	89.87	7.185	longer	Mock	ns
NHDF	ENST00000281031	68	29.24	major_longer	Mock	sig
NHDF	ENST00000284240	101.87	5.815	longer	Mock	ns
NHDF	ENST00000284440	90.33	9.79	longer	Mock	ns
NHDF	ENST00000285930	78.69	19.05	longer	Mock	ns
NHDF	ENST00000287667	140.12	3.87	longer	Mock	ns
NHDF	ENST00000288937	67.08	18.01	longer	Mock	ns
NHDF	ENST00000290541	74.505	27.565	major_longer	Mock	sig
NHDF	ENST00000290949	93.17	11.25	longer	Mock	ns
NHDF	ENST00000291295	81.2	34.025	major_longer	Mock	sig
NHDF	ENST00000292614	88.11	10.37	longer	Mock	ns
NHDF	ENST00000293379	112.88	-3.665	shorter	Mock	ns
NHDF	ENST00000295633	116.155	9.675	longer	Mock	ns
NHDF	ENST00000295666	145.72	1.305	longer	Mock	ns
NHDF	ENST00000295702	75.79	7.79	longer	Mock	ns
NHDF	ENST00000295955	71.39	21	longer	Mock	ns
NHDF	ENST00000296255	95.69	6.91	longer	Mock	ns
NHDF	ENST00000296417	60.83	36.455	major_longer	Mock	sig
NHDF	ENST00000296511	106.87	-2.615	shorter	Mock	ns
NHDF	ENST00000297290	67.815	28.865	major_longer	Mock	sig
NHDF	ENST00000298289	78.18	0.23	longer	Mock	ns
NHDF	ENST00000299166	73.795	8.53	longer	Mock	ns
NHDF	ENST00000299855	107.68	20.9	longer	Mock	ns
NHDF	ENST00000300413	103.98	-11.385	shorter	Mock	ns
NHDF	ENST00000300527	134.68	-2.22	shorter	Mock	ns
NHDF	ENST00000301072	68.13	50.245	major_longer	Mock	sig
NHDF	ENST00000301464	111.115	0.42	longer	Mock	ns
NHDF	ENST00000301522	91.95	22.13	longer	Mock	ns
NHDF	ENST00000301587	61.695	4.15	longer	Mock	ns
NHDF	ENST00000301821	75.965	4.365	longer	Mock	ns
NHDF	ENST00000302182	73.41	15.36	longer	Mock	ns
NHDF	ENST00000302386	81.09	7.39	longer	Mock	ns
NHDF	ENST00000302503	87.73	4.51	longer	Mock	ns
NHDF	ENST00000302907	71.2	5.83	longer	Mock	ns
NHDF	ENST00000303004	118.14	-2.615	shorter	Mock	ns
NHDF	ENST00000303127	81.575	2.525	longer	Mock	ns
NHDF	ENST00000303204	62.93	6.985	longer	Mock	ns
NHDF	ENST00000303575	89.11	28.28	major_longer	Mock	ns
NHDF	ENST00000303577	77.06	56.355	major_longer	Mock	sig
NHDF	ENST00000303731	85.33	11.77	longer	Mock	ns
NHDF	ENST00000304312	61.5	-4.15	shorter	Mock	ns
NHDF	ENST00000304858	82.34	17.135	longer	Mock	ns
NHDF	ENST00000304863	63.345	43.095	major_longer	Mock	ns
NHDF	ENST00000305105	72.51	-0.47	shorter	Mock	ns
NHDF	ENST00000305786	62.555	49.695	major_longer	Mock	sig
NHDF	ENST00000306024	69.5	20.715	longer	Mock	ns
NHDF	ENST00000307839	81.035	-2.495	shorter	Mock	ns
NHDF	ENST00000307961	81.32	7.15	longer	Mock	ns
NHDF	ENST00000308961	73.235	-0.12	shorter	Mock	ns
NHDF	ENST00000309083	73.2	10.87	longer	Mock	ns
NHDF	ENST00000309311	84.57	25.995	longer	Mock	sig
NHDF	ENST00000309318	67.42	13.27	longer	Mock	ns
NHDF	ENST00000309594	68.81	18.41	longer	Mock	ns
NHDF	ENST00000311111	56.71	-1.035	shorter	Mock	ns
NHDF	ENST00000311330	105.66	14.39	longer	Mock	ns
NHDF	ENST00000311481	85.605	15.82	longer	Mock	ns
NHDF	ENST00000311528	70.965	4.075	longer	Mock	ns
NHDF	ENST00000313468	71.33	-2.51	shorter	Mock	ns
NHDF	ENST00000313511	78.765	7.215	longer	Mock	ns
NHDF	ENST00000314133	66.91	13.275	longer	Mock	ns
NHDF	ENST00000314222	102.105	5.085	longer	Mock	ns
NHDF	ENST00000314355	112.085	-17.98	shorter	Mock	ns
NHDF	ENST00000314888	95.78	1.03	longer	Mock	ns
NHDF	ENST00000315274	133.6	1.99	longer	Mock	ns
NHDF	ENST00000315758	88.125	0.965	longer	Mock	ns
NHDF	ENST00000316084	75.62	1.79	longer	Mock	ns
NHDF	ENST00000316939	54.82	16.71	longer	Mock	ns
NHDF	ENST00000317881	51.5	50.395	major_longer	Mock	sig
NHDF	ENST00000318911	47.885	32.1	major_longer	Mock	ns
NHDF	ENST00000321153	64.44	6.83	longer	Mock	ns
NHDF	ENST00000321265	63.6	24.8	longer	Mock	ns
NHDF	ENST00000321358	55.76	31.435	major_longer	Mock	sig
NHDF	ENST00000321394	69.295	40.185	major_longer	Mock	ns
NHDF	ENST00000322028	78.36	4.99	longer	Mock	ns
NHDF	ENST00000322203	76.575	2.695	longer	Mock	ns
NHDF	ENST00000322347	81.44	12.7	longer	Mock	ns
NHDF	ENST00000322753	66.185	29.3	major_longer	Mock	sig
NHDF	ENST00000323345	63.21	10.4	longer	Mock	ns
NHDF	ENST00000323699	93.005	13.6	longer	Mock	ns
NHDF	ENST00000324460	100.355	11.805	longer	Mock	ns
NHDF	ENST00000326577	90.61	11.07	longer	Mock	ns
NHDF	ENST00000328848	79.33	24.765	longer	Mock	ns
NHDF	ENST00000329251	74.175	2.86	longer	Mock	ns
NHDF	ENST00000329399	91.48	3.97	longer	Mock	ns
NHDF	ENST00000329967	76.84	27.66	major_longer	Mock	ns
NHDF	ENST00000330398	83.085	24.795	longer	Mock	sig
NHDF	ENST00000330899	91.515	18.635	longer	Mock	ns
NHDF	ENST00000331825	72.015	6.42	longer	Mock	ns
NHDF	ENST00000332556	132.04	1.64	longer	Mock	ns
NHDF	ENST00000332598	100.3	4.12	longer	Mock	ns
NHDF	ENST00000334828	79.74	14.065	longer	Mock	ns
NHDF	ENST00000335181	77.27	11.895	longer	Mock	ns
NHDF	ENST00000336023	65.8	29.03	major_longer	Mock	sig
NHDF	ENST00000337392	95.25	-1.25	shorter	Mock	ns
NHDF	ENST00000337554	87.715	-3.595	shorter	Mock	ns
NHDF	ENST00000337619	86.72	-9.985	shorter	Mock	ns
NHDF	ENST00000338825	84.92	0.645	longer	Mock	ns
NHDF	ENST00000339600	79.525	11.99	longer	Mock	ns
NHDF	ENST00000339647	86.96	13.645	longer	Mock	ns
NHDF	ENST00000340384	75.785	20.65	longer	Mock	ns
NHDF	ENST00000340385	80.145	26.43	longer	Mock	ns
NHDF	ENST00000340857	98.04	37.485	major_longer	Mock	ns
NHDF	ENST00000343262	61.175	9.625	longer	Mock	sig
NHDF	ENST00000343986	57.135	6.955	longer	Mock	ns
NHDF	ENST00000344843	69.65	29.85	major_longer	Mock	ns
NHDF	ENST00000347512	65.785	-2.925	shorter	Mock	ns
NHDF	ENST00000348035	73.25	32.28	major_longer	Mock	sig
NHDF	ENST00000348462	71.79	-5.82	shorter	Mock	ns
NHDF	ENST00000352983	67.87	0.8	longer	Mock	ns
NHDF	ENST00000353411	101.19	3.15	longer	Mock	ns
NHDF	ENST00000354332	99.45	-4.02	shorter	Mock	ns
NHDF	ENST00000355653	83.65	3.81	longer	Mock	ns
NHDF	ENST00000356708	63.185	22.46	longer	Mock	ns
NHDF	ENST00000357037	83.43	25.195	longer	Mock	ns
NHDF	ENST00000358435	67.88	16.4	longer	Mock	ns
NHDF	ENST00000359591	89.93	18.62	longer	Mock	ns
NHDF	ENST00000360270	93.87	34.455	major_longer	Mock	ns
NHDF	ENST00000361436	71.54	7.71	longer	Mock	ns
NHDF	ENST00000361575	61.56	0.345	longer	Mock	ns
NHDF	ENST00000361866	128.54	3.65	longer	Mock	ns
NHDF	ENST00000366607	82.93	21.91	longer	Mock	ns
NHDF	ENST00000366815	76.975	25.505	longer	Mock	ns
NHDF	ENST00000366988	73.15	11.16	longer	Mock	ns
NHDF	ENST00000367287	108.005	9.505	longer	Mock	ns
NHDF	ENST00000367569	78.6	15.22	longer	Mock	ns
NHDF	ENST00000368097	81.58	2	longer	Mock	ns
NHDF	ENST00000368222	93.52	-3.845	shorter	Mock	ns
NHDF	ENST00000368636	68.88	28.04	major_longer	Mock	ns
NHDF	ENST00000368716	103.46	-16.79	shorter	Mock	ns
NHDF	ENST00000368811	89.08	14.04	longer	Mock	ns
NHDF	ENST00000369713	54.67	32.24	major_longer	Mock	sig
NHDF	ENST00000369722	75.29	25.19	longer	Mock	ns
NHDF	ENST00000370179	72.675	15.78	longer	Mock	ns
NHDF	ENST00000370321	74.04	20.255	longer	Mock	ns
NHDF	ENST00000370355	110.06	10.25	longer	Mock	ns
NHDF	ENST00000370873	61.015	22.105	longer	Mock	sig
NHDF	ENST00000371437	73.97	7.39	longer	Mock	ns
NHDF	ENST00000371443	67.96	-3.69	shorter	Mock	ns
NHDF	ENST00000372134	80.64	28.145	major_longer	Mock	ns
NHDF	ENST00000373116	60.755	-12.215	shorter	Mock	ns
NHDF	ENST00000373232	74.95	36.01	major_longer	Mock	ns
NHDF	ENST00000373316	84.83	24.03	longer	Mock	ns
NHDF	ENST00000373365	76.875	15.655	longer	Mock	ns
NHDF	ENST00000373715	89.52	37.96	major_longer	Mock	ns
NHDF	ENST00000374358	71.04	20.815	longer	Mock	ns
NHDF	ENST00000374379	105.37	23.59	longer	Mock	ns
NHDF	ENST00000374517	65.18	24.925	longer	Mock	sig
NHDF	ENST00000374980	73.135	38.51	major_longer	Mock	sig
NHDF	ENST00000375784	69.2	13.72	longer	Mock	ns
NHDF	ENST00000375882	72.965	20.825	longer	Mock	ns
NHDF	ENST00000376327	59.995	18.255	longer	Mock	ns
NHDF	ENST00000376588	87.96	26.04	longer	Mock	ns
NHDF	ENST00000376630	77.82	18.17	longer	Mock	ns
NHDF	ENST00000376925	132.79	-8.345	shorter	Mock	ns
NHDF	ENST00000378026	67.62	18.76	longer	Mock	ns
NHDF	ENST00000378364	67.19	8.47	longer	Mock	ns
NHDF	ENST00000378670	71.71	18.73	longer	Mock	ns
NHDF	ENST00000379341	86	13.65	longer	Mock	ns
NHDF	ENST00000379751	76.83	9.11	longer	Mock	ns
NHDF	ENST00000379847	77.455	27.005	major_longer	Mock	ns
NHDF	ENST00000380191	76.435	38.51	major_longer	Mock	sig
NHDF	ENST00000380377	83.56	21.4	longer	Mock	ns
NHDF	ENST00000380394	70.31	14.02	longer	Mock	ns
NHDF	ENST00000380842	71.145	9.575	longer	Mock	ns
NHDF	ENST00000380872	84.14	10.71	longer	Mock	ns
NHDF	ENST00000381342	95.705	13.8	longer	Mock	ns
NHDF	ENST00000382361	80.62	34.92	major_longer	Mock	sig
NHDF	ENST00000389131	119.53	7.785	longer	Mock	ns
NHDF	ENST00000389805	79.19	32.97	major_longer	Mock	ns
NHDF	ENST00000391857	70.41	5.36	longer	Mock	ns
NHDF	ENST00000392219	76.96	18.695	longer	Mock	ns
NHDF	ENST00000392246	89.715	16.055	longer	Mock	ns
NHDF	ENST00000394077	57.64	10.175	longer	Mock	ns
NHDF	ENST00000395422	74.97	7.225	longer	Mock	ns
NHDF	ENST00000396394	88.56	8.52	longer	Mock	ns
NHDF	ENST00000396651	70	10.31	longer	Mock	ns
NHDF	ENST00000398606	69.87	10.355	longer	Mock	ns
NHDF	ENST00000399312	88.305	19.215	longer	Mock	ns
NHDF	ENST00000400000	94.2	36.96	major_longer	Mock	ns
NHDF	ENST00000402752	80.8	18.48	longer	Mock	ns
NHDF	ENST00000405315	137.405	-28.3	major_shorter	Mock	sig
NHDF	ENST00000407193	57.33	4.66	longer	Mock	ns
NHDF	ENST00000409115	68.845	38.905	major_longer	Mock	sig
NHDF	ENST00000409248	70.06	4.225	longer	Mock	ns
NHDF	ENST00000409600	84.05	37.79	major_longer	Mock	sig
NHDF	ENST00000409906	71.035	-1.365	shorter	Mock	ns
NHDF	ENST00000412585	131.36	-8.345	shorter	Mock	ns
NHDF	ENST00000414487	65.275	19.64	longer	Mock	ns
NHDF	ENST00000419869	64.935	41.445	major_longer	Mock	ns
NHDF	ENST00000420826	85.96	25.44	longer	Mock	ns
NHDF	ENST00000422424	80.71	18.095	longer	Mock	ns
NHDF	ENST00000422447	62.76	25.965	longer	Mock	sig
NHDF	ENST00000422514	63.235	10.145	longer	Mock	ns
NHDF	ENST00000430157	84.125	-2.765	shorter	Mock	ns
NHDF	ENST00000433866	95.78	6.34	longer	Mock	ns
NHDF	ENST00000442744	76.86	10.51	longer	Mock	ns
NHDF	ENST00000451311	75.96	21.54	longer	Mock	sig
NHDF	ENST00000469257	75	17.62	longer	Mock	sig
NHDF	ENST00000479035	61.62	3.645	longer	Mock	ns
NHDF	ENST00000491306	62.385	-1.315	shorter	Mock	ns
NHDF	ENST00000496817	77.15	6.335	longer	Mock	ns
NHDF	ENST00000501597	78.585	-0.54	shorter	Mock	ns
NHDF	ENST00000519374	79.62	23.715	longer	Mock	ns
NHDF	ENST00000525634	64.87	6.57	longer	Mock	ns
NHDF	ENST00000528157	89.28	1.575	longer	Mock	ns
NHDF	ENST00000529639	63.79	12.68	longer	Mock	ns
NHDF	ENST00000530028	81.055	27.455	major_longer	Mock	ns
NHDF	ENST00000530758	75.13	14.96	longer	Mock	ns
NHDF	ENST00000534624	64.945	48.495	major_longer	Mock	sig
NHDF	ENST00000535923	72.62	24.44	longer	Mock	ns
NHDF	ENST00000544848	72.855	-4.4	shorter	Mock	ns
NHDF	ENST00000549920	60.925	17.555	longer	Mock	ns
NHDF	ENST00000555619	114.44	-8.36	shorter	Mock	ns
NHDF	ENST00000557016	101.83	7.32	longer	Mock	ns
NHDF	ENST00000582401	108.32	31.735	major_longer	Mock	ns
NHDF	ENST00000588234	67.215	13.455	longer	Mock	ns
NHDF	ENST00000591899	77.9	-1.2	shorter	Mock	ns
NHDF	ENST00000598742	67.56	-9.14	shorter	Mock	ns
NHDF	ENST00000600659	72.57	13.53	longer	Mock	sig
NHDF	ENST00000602676	74.97	16.42	longer	Mock	ns
NHDF	ENST00000607357	74.54	5.445	longer	Mock	ns
NHDF	ENST00000612363	98.13	17.915	longer	Mock	ns
NHDF	ENST00000612661	97.835	21.865	longer	Mock	ns
NHDF	ENST00000619426	80.635	2.225	longer	Mock	ns
NHDF	ENST00000643754	69.185	11.395	longer	Mock	ns
NHDF	ENST00000645674	61.36	2.35	longer	Mock	ns
NHDF	ENST00000647248	70.03	6.34	longer	Mock	ns
NHDF	ENST00000647841	78.24	16.175	longer	Mock	ns
NHDF	ENST00000647956	160.28	-9.39	shorter	Mock	ns
NHDF	ENST00000648006	125.5	-4.795	shorter	Mock	ns
NHDF	ENST00000648437	62.26	0.95	longer	Mock	ns
NHDF	ENST00000648839	64.79	16.755	longer	Mock	ns
NHDF	ENST00000649813	78.32	7.17	longer	Mock	ns
NHDF	ENST00000650182	106.455	2.065	longer	Mock	ns
NHDF	ENST00000651669	69.13	1.735	longer	Mock	ns

## Sheet: stats_NHDFs_Mock_vs_HCMV
Transcript	.y.	group1	group2	n1	n2	statistic	p	p.adj	p.adj.signif	effsize	magnitude	sig
ENST00000000233	PolyA_Length	Human	NHDF	52	185	5327	0.237	1	ns	0.0768833	small	ns
ENST00000007516	PolyA_Length	Human	NHDF	62	82	2916	0.132	1	ns	0.125746	small	ns
ENST00000053867	PolyA_Length	Human	NHDF	154	177	10271.5	0.000111	0.034521	*	0.212509	small	sig
ENST00000054950	PolyA_Length	Human	NHDF	57	388	11734.5	0.456	1	ns	0.0353719	small	ns
ENST00000175091	PolyA_Length	Human	NHDF	131	343	26623.5	0.00183	0.49776	ns	0.14317	small	ns
ENST00000184266	PolyA_Length	Human	NHDF	61	157	4996	0.621	1	ns	0.0336158	small	ns
ENST00000196061	PolyA_Length	Human	NHDF	91	159	7250.5	0.978	1	ns	0.00183944	small	ns
ENST00000202773	PolyA_Length	Human	NHDF	259	1098	154592	0.0288	1	ns	0.0593388	small	ns
ENST00000203407	PolyA_Length	Human	NHDF	88	162	8457	0.015	1	ns	0.153925	small	ns
ENST00000203630	PolyA_Length	Human	NHDF	57	162	6018	0.000664	0.189904	ns	0.230092	small	ns
ENST00000215754	PolyA_Length	Human	NHDF	253	692	96207	0.0196	1	ns	0.0759075	small	ns
ENST00000215829	PolyA_Length	Human	NHDF	65	117	3842.5	0.908	1	ns	0.00870643	small	ns
ENST00000215909	PolyA_Length	Human	NHDF	614	5188	1655259	0.111	1	ns	0.0209204	small	ns
ENST00000216146	PolyA_Length	Human	NHDF	66	1405	48771.5	0.476	1	ns	0.018604	small	ns
ENST00000216181	PolyA_Length	Human	NHDF	63	178	7066	0.00216	0.58104	ns	0.197629	small	ns
ENST00000216218	PolyA_Length	Human	NHDF	81	187	9787	0.000146	0.044822	*	0.23204	small	sig
ENST00000216225	PolyA_Length	Human	NHDF	85	138	5766.5	0.834	1	ns	0.0140962	small	ns
ENST00000216479	PolyA_Length	Human	NHDF	58	80	2778	0.0484	1	ns	0.168171	small	ns
ENST00000217233	PolyA_Length	Human	NHDF	65	55	1652	0.477	1	ns	0.0651491	small	ns
ENST00000217652	PolyA_Length	Human	NHDF	87	373	19887	0.00104	0.28912	ns	0.1529	small	ns
ENST00000218388	PolyA_Length	Human	NHDF	1409	2083	2.05596e+06	3.72e-90	1.302e-87	****	0.340716	moderate	sig
ENST00000221801	PolyA_Length	Human	NHDF	54	121	4492.5	7.59e-05	0.0240603	*	0.299254	small	sig
ENST00000221930	PolyA_Length	Human	NHDF	64	150	5678	0.0344	1	ns	0.144718	small	ns
ENST00000222005	PolyA_Length	Human	NHDF	74	167	7176	0.0459	1	ns	0.128646	small	ns
ENST00000222008	PolyA_Length	Human	NHDF	113	266	17309.5	0.0194	1	ns	0.120069	small	ns
ENST00000222247	PolyA_Length	Human	NHDF	462	1901	493824	3.21e-05	0.0104325	*	0.0855379	small	sig
ENST00000223061	PolyA_Length	Human	NHDF	54	549	11341.5	0.00438	1	ns	0.116064	small	ns
ENST00000223641	PolyA_Length	Human	NHDF	110	229	14401	0.0326	1	ns	0.116106	small	ns
ENST00000224073	PolyA_Length	Human	NHDF	53	314	7958	0.612	1	ns	0.0265239	small	ns
ENST00000225655	PolyA_Length	Human	NHDF	495	2157	624370	3.84e-09	1.31328e-06	****	0.114397	small	sig
ENST00000225964	PolyA_Length	Human	NHDF	96	4737	237840	0.439	1	ns	0.0111214	small	ns
ENST00000225972	PolyA_Length	Human	NHDF	93	199	12155.5	1.59e-05	0.0051993	**	0.252636	small	sig
ENST00000228136	PolyA_Length	Human	NHDF	68	128	5657	0.000559	0.16211	ns	0.246593	small	ns
ENST00000228825	PolyA_Length	Human	NHDF	171	321	30510	0.0413	1	ns	0.0920013	small	ns
ENST00000229239	PolyA_Length	Human	NHDF	573	3332	1145360	1.99e-14	6.9053e-12	****	0.122442	small	sig
ENST00000229281	PolyA_Length	Human	NHDF	50	91	2195	0.732	1	ns	0.029035	small	ns
ENST00000229379	PolyA_Length	Human	NHDF	201	382	42762.5	0.0237	1	ns	0.0936593	small	ns
ENST00000229390	PolyA_Length	Human	NHDF	54	104	3568	0.00537	1	ns	0.221648	small	ns
ENST00000230050	PolyA_Length	Human	NHDF	566	2356	651917	0.411	1	ns	0.0152234	small	ns
ENST00000230895	PolyA_Length	Human	NHDF	52	178	4987	0.396	1	ns	0.0560794	small	ns
ENST00000231061	PolyA_Length	Human	NHDF	128	2743	198765	0.0113	1	ns	0.0472602	small	ns
ENST00000232905	PolyA_Length	Human	NHDF	74	51	2445.5	0.00506	1	ns	0.250942	small	ns
ENST00000233143	PolyA_Length	Human	NHDF	874	5732	2374502	0.013	1	ns	0.0305441	small	ns
ENST00000233468	PolyA_Length	Human	NHDF	72	130	5251	0.152	1	ns	0.100964	small	ns
ENST00000233809	PolyA_Length	Human	NHDF	71	160	3934	0.000196	0.059192	ns	0.24513	small	ns
ENST00000234111	PolyA_Length	Human	NHDF	62	88	3422	0.00813	1	ns	0.216261	small	ns
ENST00000234831	PolyA_Length	Human	NHDF	66	162	6069	0.11	1	ns	0.106002	small	ns
ENST00000234875	PolyA_Length	Human	NHDF	166	701	56006	0.453	1	ns	0.0254839	small	ns
ENST00000237500	PolyA_Length	Human	NHDF	156	343	28927.5	0.146	1	ns	0.0651637	small	ns
ENST00000237654	PolyA_Length	Human	NHDF	62	119	5013	7.61e-05	0.0240603	*	0.294194	small	sig
ENST00000237858	PolyA_Length	Human	NHDF	54	69	2232	0.0604	1	ns	0.169563	small	ns
ENST00000243997	PolyA_Length	Human	NHDF	212	641	55202	4.17e-05	0.0134691	*	0.140312	small	sig
ENST00000245185	PolyA_Length	Human	NHDF	987	1363	808728	5.18e-17	1.80264e-14	****	0.172919	small	sig
ENST00000246792	PolyA_Length	Human	NHDF	59	179	5417	0.767	1	ns	0.0192923	small	ns
ENST00000247655	PolyA_Length	Human	NHDF	280	306	46457	0.0773	1	ns	0.0729847	small	ns
ENST00000248342	PolyA_Length	Human	NHDF	64	139	4904.5	0.241	1	ns	0.0823895	small	ns
ENST00000248564	PolyA_Length	Human	NHDF	71	161	5770	0.909	1	ns	0.00759492	small	ns
ENST00000248566	PolyA_Length	Human	NHDF	78	150	5510.5	0.473	1	ns	0.0475831	small	ns
ENST00000249014	PolyA_Length	Human	NHDF	52	83	2490	0.134	1	ns	0.129197	small	ns
ENST00000249289	PolyA_Length	Human	NHDF	71	115	4514	0.227	1	ns	0.0886985	small	ns
ENST00000250495	PolyA_Length	Human	NHDF	63	238	8106.5	0.321	1	ns	0.0571898	small	ns
ENST00000250498	PolyA_Length	Human	NHDF	93	224	12153	0.0194	1	ns	0.131305	small	ns
ENST00000250784	PolyA_Length	Human	NHDF	77	279	12006.5	0.114	1	ns	0.0838638	small	ns
ENST00000252818	PolyA_Length	Human	NHDF	51	157	4340	0.368	1	ns	0.0624793	small	ns
ENST00000253023	PolyA_Length	Human	NHDF	67	127	5460	0.00119	0.32725	ns	0.232756	small	ns
ENST00000253108	PolyA_Length	Human	NHDF	57	188	5932.5	0.221	1	ns	0.0783094	small	ns
ENST00000253413	PolyA_Length	Human	NHDF	89	93	3979.5	0.656	1	ns	0.0331734	small	ns
ENST00000253788	PolyA_Length	Human	NHDF	251	1225	157753	0.514	1	ns	0.0169899	small	ns
ENST00000254301	PolyA_Length	Human	NHDF	85	528	24721	0.132	1	ns	0.060796	small	ns
ENST00000254810	PolyA_Length	Human	NHDF	95	335	18480	0.0163	1	ns	0.115809	small	ns
ENST00000256015	PolyA_Length	Human	NHDF	52	77	2297.5	0.157	1	ns	0.124921	small	ns
ENST00000256433	PolyA_Length	Human	NHDF	85	75	3533	0.238	1	ns	0.0933954	small	ns
ENST00000256545	PolyA_Length	Human	NHDF	67	76	3059	0.0381	1	ns	0.173546	small	ns
ENST00000256689	PolyA_Length	Human	NHDF	57	231	8238.5	0.0033	0.8712	ns	0.173181	small	ns
ENST00000257013	PolyA_Length	Human	NHDF	54	243	7471.5	0.111	1	ns	0.0925517	small	ns
ENST00000257857	PolyA_Length	Human	NHDF	354	1195	251597	5.88e-08	1.99332e-05	****	0.137773	small	sig
ENST00000258424	PolyA_Length	Human	NHDF	154	289	21104.5	0.371	1	ns	0.0425225	small	ns
ENST00000258739	PolyA_Length	Human	NHDF	104	350	20758.5	0.0295	1	ns	0.10221	small	ns
ENST00000259457	PolyA_Length	Human	NHDF	126	164	12521	0.00199	0.5373	ns	0.181587	small	ns
ENST00000260379	PolyA_Length	Human	NHDF	1064	3085	1.66209e+06	0.536	1	ns	0.00961493	small	ns
ENST00000261313	PolyA_Length	Human	NHDF	56	205	5833.5	0.853	1	ns	0.0115601	small	ns
ENST00000261700	PolyA_Length	Human	NHDF	59	108	4175.5	0.000929	0.261049	ns	0.256363	small	ns
ENST00000261890	PolyA_Length	Human	NHDF	52	96	3031.5	0.0316	1	ns	0.176803	small	ns
ENST00000262030	PolyA_Length	Human	NHDF	210	495	58398	0.0094	1	ns	0.0978182	small	ns
ENST00000262187	PolyA_Length	Human	NHDF	77	94	4912.5	5.96e-05	0.019072	*	0.307104	moderate	sig
ENST00000262193	PolyA_Length	Human	NHDF	140	255	21660.5	0.000448	0.131712	ns	0.176641	small	ns
ENST00000262225	PolyA_Length	Human	NHDF	65	274	12340	1.33e-06	0.00044422	***	0.262631	small	sig
ENST00000262455	PolyA_Length	Human	NHDF	66	67	2517	0.169	1	ns	0.119406	small	ns
ENST00000262584	PolyA_Length	Human	NHDF	52	1206	33975	0.307	1	ns	0.0287871	small	ns
ENST00000262768	PolyA_Length	Human	NHDF	73	429	9551	9.81e-08	3.31578e-05	****	0.237919	small	sig
ENST00000262812	PolyA_Length	Human	NHDF	121	191	12403.5	0.275	1	ns	0.0618341	small	ns
ENST00000262947	PolyA_Length	Human	NHDF	213	266	35195	5.1e-06	0.0016779	**	0.208389	small	sig
ENST00000262948	PolyA_Length	Human	NHDF	52	177	5666	0.0113	1	ns	0.167403	small	ns
ENST00000263270	PolyA_Length	Human	NHDF	68	253	9673.5	0.115	1	ns	0.0880213	small	ns
ENST00000263645	PolyA_Length	Human	NHDF	370	811	155886	0.282	1	ns	0.0313167	small	ns
ENST00000264202	PolyA_Length	Human	NHDF	74	377	16720	0.00688	1	ns	0.127287	small	ns
ENST00000264552	PolyA_Length	Human	NHDF	130	195	12854	0.83	1	ns	0.0119648	small	ns
ENST00000264639	PolyA_Length	Human	NHDF	60	108	3191.5	0.874	1	ns	0.0123865	small	ns
ENST00000265087	PolyA_Length	Human	NHDF	64	251	8153.5	0.852	1	ns	0.0105255	small	ns
ENST00000265462	PolyA_Length	Human	NHDF	96	293	11993	0.0303	1	ns	0.109823	small	ns
ENST00000266085	PolyA_Length	Human	NHDF	89	552	31272	3.51e-05	0.0113724	*	0.163427	small	sig
ENST00000266718	PolyA_Length	Human	NHDF	83	362	12561.5	0.0199	1	ns	0.110421	small	ns
ENST00000266735	PolyA_Length	Human	NHDF	63	133	5438	0.000766	0.216778	ns	0.240448	small	ns
ENST00000267884	PolyA_Length	Human	NHDF	110	375	21272.5	0.617	1	ns	0.0227473	small	ns
ENST00000269321	PolyA_Length	Human	NHDF	146	247	19413.5	0.204	1	ns	0.0640895	small	ns
ENST00000269593	PolyA_Length	Human	NHDF	162	1088	95869.5	0.0709	1	ns	0.0510811	small	ns
ENST00000270142	PolyA_Length	Human	NHDF	145	277	21239	0.331	1	ns	0.0473136	small	ns
ENST00000270792	PolyA_Length	Human	NHDF	209	1276	132302	0.856	1	ns	0.00469853	small	ns
ENST00000271308	PolyA_Length	Human	NHDF	59	127	4388	0.0607	1	ns	0.137652	small	ns
ENST00000271638	PolyA_Length	Human	NHDF	284	1014	155262	0.0435	1	ns	0.0560465	small	ns
ENST00000272233	PolyA_Length	Human	NHDF	50	84	2545.5	0.0406	1	ns	0.17705	small	ns
ENST00000272348	PolyA_Length	Human	NHDF	57	134	4455.5	0.0689	1	ns	0.131744	small	ns
ENST00000274137	PolyA_Length	Human	NHDF	69	160	5535	0.975	1	ns	0.00215484	small	ns
ENST00000274242	PolyA_Length	Human	NHDF	417	1625	350929	0.259	1	ns	0.0249638	small	ns
ENST00000276914	PolyA_Length	Human	NHDF	51	65	2263.5	0.000757	0.214988	ns	0.312968	moderate	ns
ENST00000279022	PolyA_Length	Human	NHDF	92	1233	59954	0.361	1	ns	0.0251098	small	ns
ENST00000281031	PolyA_Length	Human	NHDF	134	149	12575	0.000163	0.049552	*	0.224145	small	sig
ENST00000284240	PolyA_Length	Human	NHDF	88	640	29857.5	0.359	1	ns	0.0340126	small	ns
ENST00000284440	PolyA_Length	Human	NHDF	87	303	14613	0.122	1	ns	0.0782679	small	ns
ENST00000285930	PolyA_Length	Human	NHDF	351	156	32102.5	0.00192	0.52032	ns	0.137814	small	ns
ENST00000287667	PolyA_Length	Human	NHDF	50	63	1688	0.515	1	ns	0.06145	small	ns
ENST00000288937	PolyA_Length	Human	NHDF	55	81	2504	0.221	1	ns	0.105131	small	ns
ENST00000290541	PolyA_Length	Human	NHDF	117	248	18332.5	4.81e-05	0.0154882	*	0.212794	small	sig
ENST00000290949	PolyA_Length	Human	NHDF	57	75	2300	0.457	1	ns	0.0649775	small	ns
ENST00000291295	PolyA_Length	Human	NHDF	76	349	17829.5	2.52e-06	0.0008316	***	0.228323	small	sig
ENST00000292614	PolyA_Length	Human	NHDF	53	99	2706	0.751	1	ns	0.0258715	small	ns
ENST00000293379	PolyA_Length	Human	NHDF	128	178	10965	0.576	1	ns	0.0319723	small	ns
ENST00000295633	PolyA_Length	Human	NHDF	57	404	12950.5	0.127	1	ns	0.0710553	small	ns
ENST00000295666	PolyA_Length	Human	NHDF	86	451	19090	0.819	1	ns	0.00991557	small	ns
ENST00000295702	PolyA_Length	Human	NHDF	103	315	17930	0.109	1	ns	0.0784662	small	ns
ENST00000295955	PolyA_Length	Human	NHDF	191	155	17257.5	0.00798	1	ns	0.142645	small	ns
ENST00000296255	PolyA_Length	Human	NHDF	129	197	13061	0.671	1	ns	0.0235937	small	ns
ENST00000296417	PolyA_Length	Human	NHDF	130	320	27934.5	1.16e-08	3.944e-06	****	0.268976	small	sig
ENST00000296511	PolyA_Length	Human	NHDF	170	910	75411	0.604	1	ns	0.0158051	small	ns
ENST00000297290	PolyA_Length	Human	NHDF	143	256	23546	2.09e-06	0.00069179	***	0.237566	small	sig
ENST00000298289	PolyA_Length	Human	NHDF	99	217	10887.5	0.847	1	ns	0.0109024	small	ns
ENST00000299166	PolyA_Length	Human	NHDF	72	78	3342.5	0.0446	1	ns	0.164169	small	ns
ENST00000299855	PolyA_Length	Human	NHDF	217	159	20857.5	0.000534	0.155928	ns	0.178617	small	ns
ENST00000300413	PolyA_Length	Human	NHDF	52	76	1936	0.848	1	ns	0.0171531	small	ns
ENST00000300527	PolyA_Length	Human	NHDF	370	1547	273695	0.191	1	ns	0.0298483	small	ns
ENST00000301072	PolyA_Length	Human	NHDF	50	267	8946	0.000135	0.041715	*	0.214449	small	sig
ENST00000301464	PolyA_Length	Human	NHDF	106	956	51611	0.753	1	ns	0.0096581	small	ns
ENST00000301522	PolyA_Length	Human	NHDF	169	198	19529.5	0.00574	1	ns	0.144206	small	ns
ENST00000301587	PolyA_Length	Human	NHDF	82	294	12644	0.498	1	ns	0.0349621	small	ns
ENST00000301821	PolyA_Length	Human	NHDF	125	1458	92178.5	0.83	1	ns	0.0053985	small	ns
ENST00000302182	PolyA_Length	Human	NHDF	498	708	196606	0.000647	0.186336	ns	0.0982287	small	ns
ENST00000302386	PolyA_Length	Human	NHDF	77	346	14520	0.217	1	ns	0.060086	small	ns
ENST00000302503	PolyA_Length	Human	NHDF	57	78	2350	0.573	1	ns	0.0486938	small	ns
ENST00000302907	PolyA_Length	Human	NHDF	75	730	29220	0.336	1	ns	0.0339101	small	ns
ENST00000303004	PolyA_Length	Human	NHDF	62	66	2141	0.652	1	ns	0.0400356	small	ns
ENST00000303127	PolyA_Length	Human	NHDF	55	152	4535.5	0.351	1	ns	0.0649099	small	ns
ENST00000303204	PolyA_Length	Human	NHDF	58	205	7032.5	0.0336	1	ns	0.131114	small	ns
ENST00000303575	PolyA_Length	Human	NHDF	93	186	10326.5	0.0083	1	ns	0.158079	small	ns
ENST00000303577	PolyA_Length	Human	NHDF	76	257	14069.5	5.35e-09	1.82435e-06	****	0.319848	moderate	sig
ENST00000303731	PolyA_Length	Human	NHDF	52	131	3830	0.19	1	ns	0.0969807	small	ns
ENST00000304312	PolyA_Length	Human	NHDF	63	147	4555.5	0.854	1	ns	0.0128254	small	ns
ENST00000304858	PolyA_Length	Human	NHDF	62	86	3080	0.108	1	ns	0.132258	small	ns
ENST00000304863	PolyA_Length	Human	NHDF	77	128	6273	0.00108	0.29916	ns	0.228377	small	ns
ENST00000305105	PolyA_Length	Human	NHDF	56	128	3773.5	0.57	1	ns	0.0420249	small	ns
ENST00000305786	PolyA_Length	Human	NHDF	62	92	3891.5	0.000129	0.03999	*	0.308603	moderate	sig
ENST00000306024	PolyA_Length	Human	NHDF	52	116	3489.5	0.105	1	ns	0.125338	small	ns
ENST00000307839	PolyA_Length	Human	NHDF	63	1084	35233.5	0.671	1	ns	0.0125627	small	ns
ENST00000307961	PolyA_Length	Human	NHDF	86	765	36884.5	0.0649	1	ns	0.0632768	small	ns
ENST00000308961	PolyA_Length	Human	NHDF	162	286	22603.5	0.669	1	ns	0.0201842	small	ns
ENST00000309083	PolyA_Length	Human	NHDF	122	261	18403	0.014	1	ns	0.12564	small	ns
ENST00000309311	PolyA_Length	Human	NHDF	394	1900	476320	1.51e-17	5.2699e-15	****	0.178018	small	sig
ENST00000309318	PolyA_Length	Human	NHDF	60	457	15976	0.0373	1	ns	0.0916024	small	ns
ENST00000309594	PolyA_Length	Human	NHDF	66	81	2855.5	0.478	1	ns	0.0586206	small	ns
ENST00000311111	PolyA_Length	Human	NHDF	226	776	86282	0.714	1	ns	0.0116013	small	ns
ENST00000311330	PolyA_Length	Human	NHDF	87	527	24690	0.25	1	ns	0.0464806	small	ns
ENST00000311481	PolyA_Length	Human	NHDF	82	234	10514	0.197	1	ns	0.0726927	small	ns
ENST00000311528	PolyA_Length	Human	NHDF	284	1580	230428	0.467	1	ns	0.0168315	small	ns
ENST00000313468	PolyA_Length	Human	NHDF	108	157	9209	0.233	1	ns	0.0732458	small	ns
ENST00000313511	PolyA_Length	Human	NHDF	82	154	6859.5	0.275	1	ns	0.0711031	small	ns
ENST00000314133	PolyA_Length	Human	NHDF	194	465	51063	0.00748	1	ns	0.104196	small	ns
ENST00000314222	PolyA_Length	Human	NHDF	53	76	1959	0.794	1	ns	0.0231815	small	ns
ENST00000314355	PolyA_Length	Human	NHDF	58	114	3258	0.878	1	ns	0.0118544	small	ns
ENST00000314888	PolyA_Length	Human	NHDF	65	113	4046	0.26	1	ns	0.0845763	small	ns
ENST00000315274	PolyA_Length	Human	NHDF	311	103	15629.5	0.713	1	ns	0.0180709	small	ns
ENST00000315758	PolyA_Length	Human	NHDF	67	168	6059	0.36	1	ns	0.0597566	small	ns
ENST00000316084	PolyA_Length	Human	NHDF	191	1130	111470	0.466	1	ns	0.0200561	small	ns
ENST00000316939	PolyA_Length	Human	NHDF	66	151	5976.5	0.0196	1	ns	0.158504	small	ns
ENST00000317881	PolyA_Length	Human	NHDF	136	211	20884.5	7.79e-13	2.67976e-10	****	0.384655	moderate	sig
ENST00000318911	PolyA_Length	Human	NHDF	66	102	4089	0.019	1	ns	0.181159	small	ns
ENST00000321153	PolyA_Length	Human	NHDF	359	1918	356200	0.297	1	ns	0.0218474	small	ns
ENST00000321265	PolyA_Length	Human	NHDF	53	97	3261.5	0.00663	1	ns	0.221826	small	ns
ENST00000321358	PolyA_Length	Human	NHDF	128	918	82647.5	8.47e-14	2.93062e-11	****	0.23075	small	sig
ENST00000321394	PolyA_Length	Human	NHDF	75	150	7356	0.00017	0.05151	ns	0.250707	small	ns
ENST00000322028	PolyA_Length	Human	NHDF	192	672	67236	0.372	1	ns	0.0303877	small	ns
ENST00000322203	PolyA_Length	Human	NHDF	258	1182	156522	0.504	1	ns	0.0176104	small	ns
ENST00000322347	PolyA_Length	Human	NHDF	105	135	8299.5	0.0232	1	ns	0.146628	small	ns
ENST00000322753	PolyA_Length	Human	NHDF	90	192	11134	9.38e-05	0.0293594	*	0.232647	small	sig
ENST00000323345	PolyA_Length	Human	NHDF	319	1714	298097	0.0103	1	ns	0.0569362	small	ns
ENST00000323699	PolyA_Length	Human	NHDF	50	96	2687	0.237	1	ns	0.0979529	small	ns
ENST00000324460	PolyA_Length	Human	NHDF	211	342	38814.5	0.134	1	ns	0.0636851	small	ns
ENST00000326577	PolyA_Length	Human	NHDF	57	214	6697.5	0.255	1	ns	0.0691419	small	ns
ENST00000328848	PolyA_Length	Human	NHDF	124	86	6635.5	0.00262	0.69954	ns	0.207726	small	ns
ENST00000329251	PolyA_Length	Human	NHDF	100	1112	57299.5	0.612	1	ns	0.0145605	small	ns
ENST00000329399	PolyA_Length	Human	NHDF	64	93	3174	0.48	1	ns	0.0564477	small	ns
ENST00000329967	PolyA_Length	Human	NHDF	51	84	2608	0.0346	1	ns	0.182018	small	ns
ENST00000330398	PolyA_Length	Human	NHDF	129	252	20287.5	7.35e-05	0.023373	*	0.203134	small	sig
ENST00000330899	PolyA_Length	Human	NHDF	97	110	6095.5	0.0772	1	ns	0.122911	small	ns
ENST00000331825	PolyA_Length	Human	NHDF	848	4718	2149449	0.000542	0.157722	ns	0.0463626	small	ns
ENST00000332556	PolyA_Length	Human	NHDF	115	235	14043.5	0.551	1	ns	0.0319238	small	ns
ENST00000332598	PolyA_Length	Human	NHDF	151	361	28949.5	0.267	1	ns	0.049042	small	ns
ENST00000334828	PolyA_Length	Human	NHDF	226	473	61787.5	0.000841	0.237162	ns	0.126301	small	ns
ENST00000335181	PolyA_Length	Human	NHDF	124	1201	84456.5	0.0138	1	ns	0.0676846	small	ns
ENST00000336023	PolyA_Length	Human	NHDF	246	1365	217528	1.47e-13	5.0715e-11	****	0.184116	small	sig
ENST00000337392	PolyA_Length	Human	NHDF	69	68	2284.5	0.793	1	ns	0.0226197	small	ns
ENST00000337554	PolyA_Length	Human	NHDF	65	394	12722.5	0.934	1	ns	0.00388646	small	ns
ENST00000337619	PolyA_Length	Human	NHDF	54	109	2896	0.87	1	ns	0.0129796	small	ns
ENST00000338825	PolyA_Length	Human	NHDF	106	161	8529.5	0.996	1	ns	0.000346952	small	ns
ENST00000339600	PolyA_Length	Human	NHDF	224	312	39635	0.00799	1	ns	0.114574	small	ns
ENST00000339647	PolyA_Length	Human	NHDF	52	541	14978	0.44	1	ns	0.0317369	small	ns
ENST00000340384	PolyA_Length	Human	NHDF	122	298	21326	0.00532	1	ns	0.13601	small	ns
ENST00000340385	PolyA_Length	Human	NHDF	94	418	24371	0.000267	0.080367	ns	0.161119	small	ns
ENST00000340857	PolyA_Length	Human	NHDF	54	81	2715	0.0178	1	ns	0.204103	small	ns
ENST00000343262	PolyA_Length	Human	NHDF	570	3590	1153226	1.04e-06	0.0003484	***	0.0757108	small	sig
ENST00000343986	PolyA_Length	Human	NHDF	451	976	242959	0.00158	0.43134	ns	0.083654	small	ns
ENST00000344843	PolyA_Length	Human	NHDF	58	103	3729	0.00903	1	ns	0.205917	small	ns
ENST00000347512	PolyA_Length	Human	NHDF	185	1086	92124.5	0.0711	1	ns	0.0506343	small	ns
ENST00000348035	PolyA_Length	Human	NHDF	108	183	12827.5	2.17e-05	0.0070742	**	0.248986	small	sig
ENST00000348462	PolyA_Length	Human	NHDF	239	1329	145524	0.0392	1	ns	0.0520877	small	ns
ENST00000352983	PolyA_Length	Human	NHDF	167	1165	97097	0.969	1	ns	0.00106385	small	ns
ENST00000353411	PolyA_Length	Human	NHDF	130	269	18664.5	0.275	1	ns	0.0546921	small	ns
ENST00000354332	PolyA_Length	Human	NHDF	92	460	19452.5	0.222	1	ns	0.0520411	small	ns
ENST00000355653	PolyA_Length	Human	NHDF	113	241	13984.5	0.682	1	ns	0.0217909	small	ns
ENST00000356708	PolyA_Length	Human	NHDF	64	56	2128	0.0776	1	ns	0.161348	small	ns
ENST00000357037	PolyA_Length	Human	NHDF	54	808	28067	0.000418	0.123728	ns	0.120193	small	ns
ENST00000358435	PolyA_Length	Human	NHDF	113	319	20978.5	0.00958	1	ns	0.12466	small	ns
ENST00000359591	PolyA_Length	Human	NHDF	106	199	12448	0.00956	1	ns	0.148417	small	ns
ENST00000360270	PolyA_Length	Human	NHDF	54	173	6157	0.000422	0.12449	ns	0.234104	small	ns
ENST00000361436	PolyA_Length	Human	NHDF	241	1547	201096	0.0489	1	ns	0.0465761	small	ns
ENST00000361575	PolyA_Length	Human	NHDF	414	1097	221332	0.448	1	ns	0.0195426	small	ns
ENST00000361866	PolyA_Length	Human	NHDF	193	1044	108507	0.0887	1	ns	0.0483988	small	ns
ENST00000366607	PolyA_Length	Human	NHDF	57	115	3707.5	0.162	1	ns	0.106656	small	ns
ENST00000366815	PolyA_Length	Human	NHDF	63	250	9691	0.00468	1	ns	0.159893	small	ns
ENST00000366988	PolyA_Length	Human	NHDF	56	93	3196.5	0.0203	1	ns	0.190242	small	ns
ENST00000367287	PolyA_Length	Human	NHDF	56	70	2213	0.215	1	ns	0.110658	small	ns
ENST00000367569	PolyA_Length	Human	NHDF	127	142	9935.5	0.15	1	ns	0.0879156	small	ns
ENST00000368097	PolyA_Length	Human	NHDF	74	346	13514	0.453	1	ns	0.0366565	small	ns
ENST00000368222	PolyA_Length	Human	NHDF	66	503	16052.5	0.664	1	ns	0.0182445	small	ns
ENST00000368636	PolyA_Length	Human	NHDF	88	78	4235.5	0.00937	1	ns	0.201779	small	ns
ENST00000368716	PolyA_Length	Human	NHDF	67	1379	36402	0.00334	0.87842	ns	0.0771676	small	ns
ENST00000368811	PolyA_Length	Human	NHDF	171	697	66997.5	0.0117	1	ns	0.0855407	small	ns
ENST00000369713	PolyA_Length	Human	NHDF	87	197	10980	0.000158	0.04819	*	0.224194	small	sig
ENST00000369722	PolyA_Length	Human	NHDF	91	148	8451	0.000942	0.26376	ns	0.213996	small	ns
ENST00000370179	PolyA_Length	Human	NHDF	172	744	73387.5	0.00264	0.70224	ns	0.0993567	small	ns
ENST00000370321	PolyA_Length	Human	NHDF	212	1102	134148	0.000612	0.176868	ns	0.0945193	small	ns
ENST00000370355	PolyA_Length	Human	NHDF	57	250	7906	0.197	1	ns	0.0737038	small	ns
ENST00000370873	PolyA_Length	Human	NHDF	121	224	17078	6.66e-05	0.0212454	*	0.214738	small	sig
ENST00000371437	PolyA_Length	Human	NHDF	113	142	8432.5	0.485	1	ns	0.04383	small	ns
ENST00000371443	PolyA_Length	Human	NHDF	69	110	3777	0.959	1	ns	0.00398731	small	ns
ENST00000372134	PolyA_Length	Human	NHDF	102	91	5791.5	0.00299	0.79235	ns	0.213785	small	ns
ENST00000373116	PolyA_Length	Human	NHDF	53	100	2181	0.0724	1	ns	0.145385	small	ns
ENST00000373232	PolyA_Length	Human	NHDF	63	121	4539.5	0.0338	1	ns	0.156554	small	ns
ENST00000373316	PolyA_Length	Human	NHDF	68	225	9670	0.000972	0.271188	ns	0.192748	small	ns
ENST00000373365	PolyA_Length	Human	NHDF	52	92	2993.5	0.0124	1	ns	0.208481	small	ns
ENST00000373715	PolyA_Length	Human	NHDF	60	161	5822.5	0.0189	1	ns	0.157928	small	ns
ENST00000374358	PolyA_Length	Human	NHDF	50	107	3243	0.0325	1	ns	0.170798	small	ns
ENST00000374379	PolyA_Length	Human	NHDF	65	307	12810	0.000323	0.096254	ns	0.18647	small	ns
ENST00000374517	PolyA_Length	Human	NHDF	320	847	161733	3.34e-07	0.000112224	***	0.149394	small	sig
ENST00000374980	PolyA_Length	Human	NHDF	80	186	9705.5	8.27e-05	0.0260505	*	0.241411	small	sig
ENST00000375784	PolyA_Length	Human	NHDF	95	439	23515.5	0.0509	1	ns	0.0845124	small	ns
ENST00000375882	PolyA_Length	Human	NHDF	55	178	5449	0.205	1	ns	0.083066	small	ns
ENST00000376327	PolyA_Length	Human	NHDF	63	150	5713	0.0162	1	ns	0.164906	small	ns
ENST00000376588	PolyA_Length	Human	NHDF	55	219	7740.5	0.00108	0.29916	ns	0.197546	small	ns
ENST00000376630	PolyA_Length	Human	NHDF	134	128	10664.5	0.00066	0.18942	ns	0.210445	small	ns
ENST00000376925	PolyA_Length	Human	NHDF	70	237	7519	0.235	1	ns	0.0678711	small	ns
ENST00000378026	PolyA_Length	Human	NHDF	64	412	16114.5	0.00421	1	ns	0.131199	small	ns
ENST00000378364	PolyA_Length	Human	NHDF	56	113	3665.5	0.0943	1	ns	0.128843	small	ns
ENST00000378670	PolyA_Length	Human	NHDF	73	301	13212.5	0.00724	1	ns	0.138906	small	ns
ENST00000379341	PolyA_Length	Human	NHDF	69	189	7319.5	0.132	1	ns	0.0937611	small	ns
ENST00000379751	PolyA_Length	Human	NHDF	53	101	2964	0.275	1	ns	0.0881056	small	ns
ENST00000379847	PolyA_Length	Human	NHDF	65	120	4843	0.00672	1	ns	0.199395	small	ns
ENST00000380191	PolyA_Length	Human	NHDF	68	186	8296	0.000143	0.044044	*	0.238671	small	sig
ENST00000380377	PolyA_Length	Human	NHDF	61	115	4067	0.0822	1	ns	0.131109	small	ns
ENST00000380394	PolyA_Length	Human	NHDF	319	1350	243470	0.000277	0.0831	ns	0.0889904	small	ns
ENST00000380842	PolyA_Length	Human	NHDF	51	242	6743	0.299	1	ns	0.0607696	small	ns
ENST00000380872	PolyA_Length	Human	NHDF	59	84	2819.5	0.162	1	ns	0.117103	small	ns
ENST00000381342	PolyA_Length	Human	NHDF	66	120	4515	0.114	1	ns	0.115836	small	ns
ENST00000382361	PolyA_Length	Human	NHDF	59	334	12896	0.000155	0.04743	*	0.190831	small	sig
ENST00000389131	PolyA_Length	Human	NHDF	50	326	8408.5	0.718	1	ns	0.0186291	small	ns
ENST00000389805	PolyA_Length	Human	NHDF	60	313	11698	0.00256	0.68608	ns	0.156203	small	ns
ENST00000391857	PolyA_Length	Human	NHDF	171	1968	178180	0.201	1	ns	0.0276747	small	ns
ENST00000392219	PolyA_Length	Human	NHDF	66	165	6324.5	0.0554	1	ns	0.126114	small	ns
ENST00000392246	PolyA_Length	Human	NHDF	69	108	4302	0.0835	1	ns	0.130221	small	ns
ENST00000394077	PolyA_Length	Human	NHDF	302	781	129712	0.0107	1	ns	0.0775526	small	ns
ENST00000395422	PolyA_Length	Human	NHDF	252	410	56798.5	0.0315	1	ns	0.083589	small	ns
ENST00000396394	PolyA_Length	Human	NHDF	69	63	2405	0.293	1	ns	0.0917982	small	ns
ENST00000396651	PolyA_Length	Human	NHDF	176	1317	130764	0.00565	1	ns	0.0716314	small	ns
ENST00000398606	PolyA_Length	Human	NHDF	174	542	52773	0.0179	1	ns	0.0884625	small	ns
ENST00000399312	PolyA_Length	Human	NHDF	103	98	5737.5	0.0941	1	ns	0.118154	small	ns
ENST00000400000	PolyA_Length	Human	NHDF	60	143	5519.5	0.00129	0.35346	ns	0.22595	small	ns
ENST00000402752	PolyA_Length	Human	NHDF	51	60	1906	0.0263	1	ns	0.211177	small	ns
ENST00000405315	PolyA_Length	Human	NHDF	52	70	1068	0.0001	0.0312	*	0.352473	moderate	sig
ENST00000407193	PolyA_Length	Human	NHDF	282	1489	224360	0.0673	1	ns	0.0434867	small	ns
ENST00000409115	PolyA_Length	Human	NHDF	67	384	17614	1.4e-06	0.0004648	***	0.227208	small	sig
ENST00000409248	PolyA_Length	Human	NHDF	106	110	5959	0.78	1	ns	0.019115	small	ns
ENST00000409600	PolyA_Length	Human	NHDF	70	190	8762	8.64e-05	0.0271296	*	0.24353	small	sig
ENST00000409906	PolyA_Length	Human	NHDF	121	392	22703.5	0.478	1	ns	0.0313624	small	ns
ENST00000412585	PolyA_Length	Human	NHDF	1042	55	26037.5	0.253	1	ns	0.034511	small	ns
ENST00000414487	PolyA_Length	Human	NHDF	56	158	5522	0.00584	1	ns	0.188514	small	ns
ENST00000419869	PolyA_Length	Human	NHDF	56	130	4785.5	0.000675	0.192375	ns	0.249369	small	ns
ENST00000420826	PolyA_Length	Human	NHDF	82	320	16442.5	0.000402	0.119394	ns	0.176526	small	ns
ENST00000422424	PolyA_Length	Human	NHDF	50	93	2651	0.168	1	ns	0.115407	small	ns
ENST00000422447	PolyA_Length	Human	NHDF	92	753	45314	1.36e-06	0.00045288	***	0.166186	small	sig
ENST00000422514	PolyA_Length	Human	NHDF	283	1292	199402	0.0167	1	ns	0.0603027	small	ns
ENST00000430157	PolyA_Length	Human	NHDF	89	572	23580.5	0.264	1	ns	0.0434832	small	ns
ENST00000433866	PolyA_Length	Human	NHDF	87	123	5416	0.881	1	ns	0.01042	small	ns
ENST00000442744	PolyA_Length	Human	NHDF	56	329	10338	0.144	1	ns	0.0745441	small	ns
ENST00000451311	PolyA_Length	Human	NHDF	496	1243	373657	4.64e-12	1.59152e-09	****	0.165852	small	sig
ENST00000469257	PolyA_Length	Human	NHDF	400	652	155856	1.03e-07	3.4711e-05	****	0.164064	small	sig
ENST00000479035	PolyA_Length	Human	NHDF	286	335	47141.5	0.732	1	ns	0.0137484	small	ns
ENST00000491306	PolyA_Length	Human	NHDF	587	2592	740582	0.315	1	ns	0.0178156	small	ns
ENST00000496817	PolyA_Length	Human	NHDF	108	831	47982.5	0.241	1	ns	0.0382589	small	ns
ENST00000501597	PolyA_Length	Human	NHDF	236	2134	246302	0.581	1	ns	0.0113451	small	ns
ENST00000519374	PolyA_Length	Human	NHDF	104	209	12384.5	0.0444	1	ns	0.11366	small	ns
ENST00000525634	PolyA_Length	Human	NHDF	412	797	173222	0.116	1	ns	0.045183	small	ns
ENST00000528157	PolyA_Length	Human	NHDF	130	64	4133	0.943	1	ns	0.00527199	small	ns
ENST00000529639	PolyA_Length	Human	NHDF	162	648	58734.5	0.019	1	ns	0.0824004	small	ns
ENST00000530028	PolyA_Length	Human	NHDF	62	200	7509.5	0.012	1	ns	0.155188	small	ns
ENST00000530758	PolyA_Length	Human	NHDF	93	233	12494	0.0309	1	ns	0.11961	small	ns
ENST00000534624	PolyA_Length	Human	NHDF	51	476	16780	7.09e-06	0.00232552	**	0.195652	small	sig
ENST00000535923	PolyA_Length	Human	NHDF	53	125	4197	0.00492	1	ns	0.210892	small	ns
ENST00000544848	PolyA_Length	Human	NHDF	68	108	3285.5	0.241	1	ns	0.088518	small	ns
ENST00000549920	PolyA_Length	Human	NHDF	262	1028	154080	0.000311	0.092989	ns	0.100408	small	ns
ENST00000555619	PolyA_Length	Human	NHDF	175	98	7929	0.302	1	ns	0.0624791	small	ns
ENST00000557016	PolyA_Length	Human	NHDF	85	200	9498.5	0.117	1	ns	0.09292	small	ns
ENST00000582401	PolyA_Length	Human	NHDF	50	56	1621	0.163	1	ns	0.13585	small	ns
ENST00000588234	PolyA_Length	Human	NHDF	85	178	8034.5	0.416	1	ns	0.0501796	small	ns
ENST00000591899	PolyA_Length	Human	NHDF	69	331	10955.5	0.596	1	ns	0.0265563	small	ns
ENST00000598742	PolyA_Length	Human	NHDF	265	2283	263209	0.000529	0.154997	ns	0.0686587	small	ns
ENST00000600659	PolyA_Length	Human	NHDF	493	1310	362566	5.72e-05	0.0183612	*	0.0947685	small	sig
ENST00000602676	PolyA_Length	Human	NHDF	224	83	11100	0.00903	1	ns	0.149046	small	ns
ENST00000607357	PolyA_Length	Human	NHDF	90	164	7929.5	0.327	1	ns	0.0615642	small	ns
ENST00000612363	PolyA_Length	Human	NHDF	86	299	15218.5	0.00943	1	ns	0.132334	small	ns
ENST00000612661	PolyA_Length	Human	NHDF	67	312	12687	0.00603	1	ns	0.141105	small	ns
ENST00000619426	PolyA_Length	Human	NHDF	97	162	8226.5	0.527	1	ns	0.0393483	small	ns
ENST00000643754	PolyA_Length	Human	NHDF	63	970	32239	0.463	1	ns	0.0228332	small	ns
ENST00000645674	PolyA_Length	Human	NHDF	67	677	21620	0.528	1	ns	0.023147	small	ns
ENST00000647248	PolyA_Length	Human	NHDF	91	1019	49786	0.243	1	ns	0.0350494	small	ns
ENST00000647841	PolyA_Length	Human	NHDF	130	1704	125640	0.0106	1	ns	0.0596993	small	ns
ENST00000647956	PolyA_Length	Human	NHDF	68	105	3008	0.081	1	ns	0.132795	small	ns
ENST00000648006	PolyA_Length	Human	NHDF	1352	1173	750748	0.0209	1	ns	0.0459635	small	ns
ENST00000648437	PolyA_Length	Human	NHDF	130	988	63271.5	0.784	1	ns	0.00819675	small	ns
ENST00000648839	PolyA_Length	Human	NHDF	82	991	46683	0.0248	1	ns	0.0685084	small	ns
ENST00000649813	PolyA_Length	Human	NHDF	114	217	13138.5	0.353	1	ns	0.0511251	small	ns
ENST00000650182	PolyA_Length	Human	NHDF	59	92	2614	0.704	1	ns	0.0310356	small	ns
ENST00000651669	PolyA_Length	Human	NHDF	228	1678	192692	0.858	1	ns	0.00411409	small	ns

## Sheet: pATs_NHDFs_Mock_vs_HSV-1
Run	Transcript	median	diff	diff_class	Run_type	sig
Human	ENST00000000233	88.875	-4.195	shorter	Infected	ns
Human	ENST00000004982	90.36	-16.64	shorter	Infected	ns
Human	ENST00000007390	88.88	5.23	longer	Infected	ns
Human	ENST00000007516	109.355	29.815	major_longer	Infected	ns
Human	ENST00000014930	59.04	-22.77	shorter	Infected	ns
Human	ENST00000037243	109.36	14.64	longer	Infected	ns
Human	ENST00000052754	128.96	-12.22	shorter	Infected	ns
Human	ENST00000053867	139.295	-5.125	shorter	Infected	ns
Human	ENST00000054666	96.14	20.9	longer	Infected	ns
Human	ENST00000054950	117.43	14.555	longer	Infected	ns
Human	ENST00000064724	107.595	-18.405	shorter	Infected	ns
Human	ENST00000175091	110.01	16.97	longer	Infected	ns
Human	ENST00000184266	80.77	5.46	longer	Infected	ns
Human	ENST00000196061	142.265	15.825	longer	Infected	ns
Human	ENST00000200457	95.29	30.25	major_longer	Infected	ns
Human	ENST00000202773	66.32	-5.36	shorter	Infected	ns
Human	ENST00000203407	70.415	9.345	longer	Infected	ns
Human	ENST00000203630	125.05	34.655	major_longer	Infected	ns
Human	ENST00000215375	58.505	-5.615	shorter	Infected	ns
Human	ENST00000215565	54.75	-3.545	shorter	Infected	ns
Human	ENST00000215570	89.17	16.02	longer	Infected	ns
Human	ENST00000215754	74.145	10.095	longer	Infected	ns
Human	ENST00000215832	95.24	7.37	longer	Infected	ns
Human	ENST00000215882	62.41	-13.91	shorter	Infected	ns
Human	ENST00000215909	57.145	-13.99	shorter	Infected	sig
Human	ENST00000216034	84.505	-10.585	shorter	Infected	ns
Human	ENST00000216146	60.51	-16.85	shorter	Infected	sig
Human	ENST00000216181	118.31	26.71	longer	Infected	ns
Human	ENST00000216185	72.08	5.36	longer	Infected	ns
Human	ENST00000216190	57.85	-17.85	shorter	Infected	ns
Human	ENST00000216218	65.385	-12.325	shorter	Infected	ns
Human	ENST00000216225	90.77	-5.485	shorter	Infected	ns
Human	ENST00000216416	90.09	25.33	longer	Infected	ns
Human	ENST00000216455	96.99	22.51	longer	Infected	ns
Human	ENST00000217402	110.315	33.425	major_longer	Infected	ns
Human	ENST00000217652	121.44	41.44	major_longer	Infected	sig
Human	ENST00000217971	90.405	1.535	longer	Infected	ns
Human	ENST00000218388	120.37	29.17	major_longer	Infected	sig
Human	ENST00000219070	166.595	-2.22	shorter	Infected	ns
Human	ENST00000221801	53.5	-2.01	shorter	Infected	ns
Human	ENST00000221957	82.12	4.815	longer	Infected	ns
Human	ENST00000222005	98.415	20.635	longer	Infected	ns
Human	ENST00000222008	81.24	-2.225	shorter	Infected	ns
Human	ENST00000222247	63	-6.57	shorter	Infected	sig
Human	ENST00000222693	109.16	-2.785	shorter	Infected	ns
Human	ENST00000223061	136.26	-7.47	shorter	Infected	ns
Human	ENST00000223095	128.08	22.995	longer	Infected	ns
Human	ENST00000223127	130.855	3.175	longer	Infected	ns
Human	ENST00000223136	82.32	-18.14	shorter	Infected	ns
Human	ENST00000223321	84.22	8.27	longer	Infected	ns
Human	ENST00000223357	143.805	3.095	longer	Infected	ns
Human	ENST00000223500	140.19	34.99	major_longer	Infected	ns
Human	ENST00000223641	67.33	-9.37	shorter	Infected	ns
Human	ENST00000224073	63.02	-17.205	shorter	Infected	ns
Human	ENST00000224784	107.6	25.675	longer	Infected	ns
Human	ENST00000225655	103.98	23.66	longer	Infected	sig
Human	ENST00000225698	96.65	23.11	longer	Infected	ns
Human	ENST00000225964	128.72	3.57	longer	Infected	ns
Human	ENST00000225972	103.04	25.93	longer	Infected	ns
Human	ENST00000227507	114.35	5.89	longer	Infected	ns
Human	ENST00000228136	84.475	5.54	longer	Infected	ns
Human	ENST00000228251	70.095	9.235	longer	Infected	ns
Human	ENST00000228306	46.88	-12.62	shorter	Infected	ns
Human	ENST00000228825	79.345	10.775	longer	Infected	ns
Human	ENST00000228918	175.03	79.155	major_longer	Infected	ns
Human	ENST00000229238	104.72	34.09	major_longer	Infected	ns
Human	ENST00000229239	51.435	-6.965	shorter	Infected	sig
Human	ENST00000229281	66.91	-9.28	shorter	Infected	ns
Human	ENST00000229379	69.15	-2.62	shorter	Infected	ns
Human	ENST00000229390	113.72	21.5	longer	Infected	ns
Human	ENST00000230050	71.16	-2.955	shorter	Infected	ns
Human	ENST00000230895	91.16	3.36	longer	Infected	ns
Human	ENST00000231004	113.355	10.805	longer	Infected	ns
Human	ENST00000231061	95.275	-0.425	shorter	Infected	ns
Human	ENST00000233143	73.915	-2.525	shorter	Infected	ns
Human	ENST00000233468	89.96	-2.53	shorter	Infected	ns
Human	ENST00000233809	139.17	-17.925	shorter	Infected	ns
Human	ENST00000234677	97.505	-4.865	shorter	Infected	ns
Human	ENST00000234831	104.715	11.06	longer	Infected	ns
Human	ENST00000234875	73.64	-13.95	shorter	Infected	sig
Human	ENST00000235835	77.79	2.17	longer	Infected	ns
Human	ENST00000237500	103.57	12.09	longer	Infected	ns
Human	ENST00000237654	76.82	2.24	longer	Infected	ns
Human	ENST00000237858	77.915	-3.365	shorter	Infected	ns
Human	ENST00000238609	53.325	-14.095	shorter	Infected	ns
Human	ENST00000238738	114.59	-2.57	shorter	Infected	ns
Human	ENST00000242784	75.17	-0.4	shorter	Infected	ns
Human	ENST00000243077	185.52	-0.14	shorter	Infected	ns
Human	ENST00000243997	71.53	-12.82	shorter	Infected	sig
Human	ENST00000244520	106.865	19.965	longer	Infected	ns
Human	ENST00000245185	81.915	10.175	longer	Infected	ns
Human	ENST00000245206	112.17	37.45	major_longer	Infected	ns
Human	ENST00000245812	63.08	-4.095	shorter	Infected	ns
Human	ENST00000245932	143.58	47.415	major_longer	Infected	ns
Human	ENST00000246747	90.93	9.72	longer	Infected	ns
Human	ENST00000246792	85.03	-5.9	shorter	Infected	ns
Human	ENST00000246802	53.7	-17.11	shorter	Infected	sig
Human	ENST00000246868	112.81	22.35	longer	Infected	ns
Human	ENST00000247655	70.13	-20.715	shorter	Infected	sig
Human	ENST00000248342	59.44	-5.2	shorter	Infected	ns
Human	ENST00000248564	113	10.23	longer	Infected	ns
Human	ENST00000248566	63.205	-9.21	shorter	Infected	ns
Human	ENST00000249014	104.48	32.91	major_longer	Infected	ns
Human	ENST00000249289	89.5	12.83	longer	Infected	ns
Human	ENST00000249364	145.61	26.715	longer	Infected	ns
Human	ENST00000250495	83	-10.145	shorter	Infected	ns
Human	ENST00000250498	94.06	13.125	longer	Infected	ns
Human	ENST00000250784	56.34	-10.85	shorter	Infected	ns
Human	ENST00000251453	59.54	-7.34	shorter	Infected	ns
Human	ENST00000252603	67.67	-15.81	shorter	Infected	ns
Human	ENST00000252699	84.545	8.135	longer	Infected	ns
Human	ENST00000252818	123.495	13.255	longer	Infected	ns
Human	ENST00000252934	85.04	-2.04	shorter	Infected	ns
Human	ENST00000253023	115.365	46.225	major_longer	Infected	sig
Human	ENST00000253024	107.67	23.77	longer	Infected	ns
Human	ENST00000253108	43.615	-10.765	shorter	Infected	ns
Human	ENST00000253413	130.815	20.795	longer	Infected	ns
Human	ENST00000253788	59.53	-1.16	shorter	Infected	ns
Human	ENST00000253814	137.3	58.105	major_longer	Infected	ns
Human	ENST00000254301	76.04	-10.03	shorter	Infected	ns
Human	ENST00000254722	145.04	-12.295	shorter	Infected	ns
Human	ENST00000254810	113.58	21.73	longer	Infected	ns
Human	ENST00000255608	64.98	-3.71	shorter	Infected	ns
Human	ENST00000256015	83.59	0.42	longer	Infected	ns
Human	ENST00000256196	108.455	18.375	longer	Infected	ns
Human	ENST00000256429	65.04	13.8	longer	Infected	ns
Human	ENST00000256433	86.88	8.48	longer	Infected	ns
Human	ENST00000256545	112.78	51.885	major_longer	Infected	ns
Human	ENST00000256689	140.115	16.425	longer	Infected	ns
Human	ENST00000256759	82.49	-9.44	shorter	Infected	ns
Human	ENST00000256854	127.25	40.935	major_longer	Infected	ns
Human	ENST00000256951	110.25	9.25	longer	Infected	ns
Human	ENST00000257013	90.42	1.2	longer	Infected	ns
Human	ENST00000257497	122.5	24.1	longer	Infected	ns
Human	ENST00000257770	123.32	36.94	major_longer	Infected	ns
Human	ENST00000257857	78.09	8.35	longer	Infected	sig
Human	ENST00000257904	90.955	21.595	longer	Infected	ns
Human	ENST00000258341	150.45	15.71	longer	Infected	ns
Human	ENST00000258424	54.52	-18.68	shorter	Infected	ns
Human	ENST00000258534	115.85	11.64	longer	Infected	ns
Human	ENST00000258739	94.05	-1.25	shorter	Infected	ns
Human	ENST00000259457	74.2	12.775	longer	Infected	ns
Human	ENST00000260356	146.085	-10.785	shorter	Infected	ns
Human	ENST00000260379	66.45	-8.62	shorter	Infected	sig
Human	ENST00000260408	129.82	-6.22	shorter	Infected	ns
Human	ENST00000260641	126.55	36.27	major_longer	Infected	sig
Human	ENST00000261313	73.85	-16.38	shorter	Infected	ns
Human	ENST00000261416	119.53	24.66	longer	Infected	ns
Human	ENST00000261479	92.55	22.56	longer	Infected	ns
Human	ENST00000261507	129.205	-10.335	shorter	Infected	ns
Human	ENST00000261623	60.03	-5.69	shorter	Infected	ns
Human	ENST00000261692	85.105	9.355	longer	Infected	ns
Human	ENST00000261700	81.33	-3.87	shorter	Infected	ns
Human	ENST00000261735	99.68	-21.15	shorter	Infected	ns
Human	ENST00000261890	101.06	28.055	major_longer	Infected	ns
Human	ENST00000261921	85.125	-21.92	shorter	Infected	ns
Human	ENST00000262030	89.2	6.67	longer	Infected	ns
Human	ENST00000262056	88.76	-15.07	shorter	Infected	ns
Human	ENST00000262193	61.95	-3.38	shorter	Infected	ns
Human	ENST00000262225	93.825	16.395	longer	Infected	ns
Human	ENST00000262238	153.55	57.81	major_longer	Infected	ns
Human	ENST00000262428	82.72	16.26	longer	Infected	ns
Human	ENST00000262584	57.83	-4.405	shorter	Infected	ns
Human	ENST00000262646	106.96	-3.49	shorter	Infected	ns
Human	ENST00000262768	153.35	21.47	longer	Infected	ns
Human	ENST00000262812	83.81	2.53	longer	Infected	ns
Human	ENST00000262942	74.1	4.935	longer	Infected	ns
Human	ENST00000262947	111.555	41.33	major_longer	Infected	sig
Human	ENST00000262948	62.37	-11.8	shorter	Infected	ns
Human	ENST00000263228	95.415	30.345	major_longer	Infected	ns
Human	ENST00000263238	120.745	39.745	major_longer	Infected	ns
Human	ENST00000263270	90	11.93	longer	Infected	ns
Human	ENST00000263277	103.25	-1.29	shorter	Infected	ns
Human	ENST00000263354	117.67	53.26	major_longer	Infected	ns
Human	ENST00000263398	76.33	-22.02	shorter	Infected	ns
Human	ENST00000263645	111.01	5.94	longer	Infected	ns
Human	ENST00000263734	108.24	5.49	longer	Infected	ns
Human	ENST00000264039	128.36	13.84	longer	Infected	ns
Human	ENST00000264202	85.38	2.24	longer	Infected	ns
Human	ENST00000264258	58.325	-4.445	shorter	Infected	ns
Human	ENST00000264552	123.495	58.795	major_longer	Infected	sig
Human	ENST00000264639	106.69	22.55	longer	Infected	ns
Human	ENST00000264710	118.09	26.91	longer	Infected	ns
Human	ENST00000264893	118.43	6.26	longer	Infected	ns
Human	ENST00000265070	128.68	15.18	longer	Infected	ns
Human	ENST00000265087	138.11	21.25	longer	Infected	ns
Human	ENST00000265339	137.54	50.67	major_longer	Infected	ns
Human	ENST00000265462	77.845	-9.395	shorter	Infected	ns
Human	ENST00000265881	101.08	10.03	longer	Infected	ns
Human	ENST00000266085	122.08	30.79	major_longer	Infected	sig
Human	ENST00000266718	149.81	-5.605	shorter	Infected	ns
Human	ENST00000266735	37.675	-19.755	shorter	Infected	ns
Human	ENST00000267884	88.04	4.35	longer	Infected	ns
Human	ENST00000267970	115.25	29.53	major_longer	Infected	ns
Human	ENST00000269321	95.63	6.48	longer	Infected	ns
Human	ENST00000269593	116.68	20.34	longer	Infected	sig
Human	ENST00000269601	75.725	-4.415	shorter	Infected	ns
Human	ENST00000270142	80.02	10.4	longer	Infected	ns
Human	ENST00000270221	75.11	4.84	longer	Infected	ns
Human	ENST00000270625	67.595	0.82	longer	Infected	ns
Human	ENST00000270645	114.17	0.77	longer	Infected	ns
Human	ENST00000270776	80.385	-11.325	shorter	Infected	ns
Human	ENST00000270792	77.205	-5.425	shorter	Infected	ns
Human	ENST00000271308	80.28	13.8	longer	Infected	ns
Human	ENST00000271628	122.575	39.77	major_longer	Infected	ns
Human	ENST00000271638	90.06	4.265	longer	Infected	ns
Human	ENST00000272233	111.515	6.775	longer	Infected	ns
Human	ENST00000272317	69.965	-0.345	shorter	Infected	ns
Human	ENST00000272348	59	-15.185	shorter	Infected	ns
Human	ENST00000273258	108.58	13.455	longer	Infected	ns
Human	ENST00000273480	82.87	14.58	longer	Infected	ns
Human	ENST00000273550	74.165	-2.665	shorter	Infected	ns
Human	ENST00000274065	73.045	-4.645	shorter	Infected	ns
Human	ENST00000274137	52.42	-15.67	shorter	Infected	ns
Human	ENST00000274242	60.35	-3.01	shorter	Infected	ns
Human	ENST00000274606	56.72	-10.68	shorter	Infected	ns
Human	ENST00000274787	69.89	-1.79	shorter	Infected	ns
Human	ENST00000275603	86.81	11.81	longer	Infected	ns
Human	ENST00000276914	87.4	-2.25	shorter	Infected	ns
Human	ENST00000278671	79.715	-2.115	shorter	Infected	ns
Human	ENST00000278840	64.575	-1.985	shorter	Infected	ns
Human	ENST00000279022	92.03	2.16	longer	Infected	ns
Human	ENST00000279281	62.7	-26.765	shorter	Infected	ns
Human	ENST00000280258	122.15	39.04	major_longer	Infected	sig
Human	ENST00000280326	108.28	24.48	longer	Infected	ns
Human	ENST00000280527	157.695	20.56	longer	Infected	ns
Human	ENST00000281031	107.955	39.955	major_longer	Infected	sig
Human	ENST00000281871	80.48	9.32	longer	Infected	ns
Human	ENST00000282388	117.705	12.255	longer	Infected	ns
Human	ENST00000284240	110.1	8.23	longer	Infected	ns
Human	ENST00000284440	78.31	-12.02	shorter	Infected	ns
Human	ENST00000285930	88.8	10.11	longer	Infected	ns
Human	ENST00000286788	137.375	46.105	major_longer	Infected	ns
Human	ENST00000288937	81.36	14.28	longer	Infected	ns
Human	ENST00000290349	106.59	8.9	longer	Infected	ns
Human	ENST00000290541	71.26	-3.245	shorter	Infected	ns
Human	ENST00000290949	111.24	18.07	longer	Infected	ns
Human	ENST00000291295	102.345	21.145	longer	Infected	ns
Human	ENST00000291386	74.75	-3.43	shorter	Infected	ns
Human	ENST00000292147	54.785	-4.92	shorter	Infected	ns
Human	ENST00000292807	91.44	9.27	longer	Infected	ns
Human	ENST00000292907	65	-11.62	shorter	Infected	ns
Human	ENST00000293379	138.91	26.03	longer	Infected	ns
Human	ENST00000293831	141.56	69.18	major_longer	Infected	sig
Human	ENST00000294189	58.05	-16.27	shorter	Infected	sig
Human	ENST00000295006	104.64	25.05	longer	Infected	ns
Human	ENST00000295633	142.3	26.145	longer	Infected	ns
Human	ENST00000295666	168.9	23.18	longer	Infected	ns
Human	ENST00000295688	98.13	24.29	longer	Infected	ns
Human	ENST00000295702	68.445	-7.345	shorter	Infected	ns
Human	ENST00000295927	102.6	7.92	longer	Infected	ns
Human	ENST00000295955	68.315	-3.075	shorter	Infected	ns
Human	ENST00000296255	103.93	8.24	longer	Infected	ns
Human	ENST00000296412	102.13	13.54	longer	Infected	ns
Human	ENST00000296417	91.985	31.155	major_longer	Infected	ns
Human	ENST00000296511	118.26	11.39	longer	Infected	ns
Human	ENST00000297268	120.96	-13.165	shorter	Infected	ns
Human	ENST00000297290	70.305	2.49	longer	Infected	ns
Human	ENST00000297350	128.375	19.155	longer	Infected	ns
Human	ENST00000297785	97.54	-12.83	shorter	Infected	ns
Human	ENST00000298289	60.225	-17.955	shorter	Infected	ns
Human	ENST00000298316	123.9	13.97	longer	Infected	ns
Human	ENST00000298510	109.78	17.84	longer	Infected	ns
Human	ENST00000299166	60.9	-12.895	shorter	Infected	ns
Human	ENST00000299300	108.525	19.215	longer	Infected	ns
Human	ENST00000299424	62.055	-11.325	shorter	Infected	ns
Human	ENST00000299855	125.92	18.24	longer	Infected	ns
Human	ENST00000300527	116.005	-18.675	shorter	Infected	sig
Human	ENST00000301012	94.19	-3.2	shorter	Infected	ns
Human	ENST00000301072	101.97	33.84	major_longer	Infected	ns
Human	ENST00000301200	73.755	-5.165	shorter	Infected	ns
Human	ENST00000301457	84.21	6.115	longer	Infected	ns
Human	ENST00000301464	92.575	-18.54	shorter	Infected	sig
Human	ENST00000301522	86.23	-5.72	shorter	Infected	ns
Human	ENST00000301587	58.025	-3.67	shorter	Infected	ns
Human	ENST00000301821	64.56	-11.405	shorter	Infected	sig
Human	ENST00000302182	77.215	3.805	longer	Infected	ns
Human	ENST00000302386	71.5	-9.59	shorter	Infected	ns
Human	ENST00000302503	124.07	36.34	major_longer	Infected	ns
Human	ENST00000302907	59.18	-12.02	shorter	Infected	sig
Human	ENST00000303004	111.175	-6.965	shorter	Infected	ns
Human	ENST00000303127	95.29	13.715	longer	Infected	ns
Human	ENST00000303204	66.45	3.52	longer	Infected	ns
Human	ENST00000303210	94.44	20.32	longer	Infected	ns
Human	ENST00000303305	103.83	33.97	major_longer	Infected	ns
Human	ENST00000303436	85.91	8.79	longer	Infected	ns
Human	ENST00000303575	89.755	0.645	longer	Infected	ns
Human	ENST00000303577	102.73	25.67	longer	Infected	sig
Human	ENST00000303904	71.83	1.19	longer	Infected	ns
Human	ENST00000303927	73.4	-3.815	shorter	Infected	ns
Human	ENST00000304312	53.96	-7.54	shorter	Infected	ns
Human	ENST00000304636	122.04	-0.75	shorter	Infected	ns
Human	ENST00000304735	148.785	42.785	major_longer	Infected	ns
Human	ENST00000304858	107.71	25.37	longer	Infected	ns
Human	ENST00000304863	85.62	22.275	longer	Infected	ns
Human	ENST00000305105	72.925	0.415	longer	Infected	ns
Human	ENST00000305786	124.71	62.155	major_longer	Infected	ns
Human	ENST00000305943	80.76	-18.87	shorter	Infected	ns
Human	ENST00000306384	76.13	-11.955	shorter	Infected	ns
Human	ENST00000306434	136.54	1.235	longer	Infected	ns
Human	ENST00000306442	80.57	3.46	longer	Infected	ns
Human	ENST00000307630	148.09	29.015	major_longer	Infected	ns
Human	ENST00000307839	72.905	-8.13	shorter	Infected	ns
Human	ENST00000307961	68.395	-12.925	shorter	Infected	sig
Human	ENST00000307998	124.68	14.195	longer	Infected	ns
Human	ENST00000308961	61.86	-11.375	shorter	Infected	ns
Human	ENST00000309083	100.16	26.96	longer	Infected	sig
Human	ENST00000309212	87.96	0.15	longer	Infected	ns
Human	ENST00000309268	66.535	-17.38	shorter	Infected	ns
Human	ENST00000309311	70.16	-14.41	shorter	Infected	sig
Human	ENST00000309318	82.52	15.1	longer	Infected	ns
Human	ENST00000309324	59.875	-10.805	shorter	Infected	ns
Human	ENST00000309422	91.35	4.685	longer	Infected	ns
Human	ENST00000309451	65.71	-18.575	shorter	Infected	ns
Human	ENST00000311086	84	40.83	major_longer	Infected	ns
Human	ENST00000311111	51.12	-5.59	shorter	Infected	ns
Human	ENST00000311330	122	16.34	longer	Infected	ns
Human	ENST00000311481	90.315	4.71	longer	Infected	ns
Human	ENST00000311528	62.58	-8.385	shorter	Infected	sig
Human	ENST00000311549	73.01	-4.815	shorter	Infected	ns
Human	ENST00000312175	93.12	4.545	longer	Infected	ns
Human	ENST00000312515	90.815	19.715	longer	Infected	ns
Human	ENST00000312579	79.8	10.57	longer	Infected	ns
Human	ENST00000313468	79.685	8.355	longer	Infected	ns
Human	ENST00000313511	80.85	2.085	longer	Infected	ns
Human	ENST00000313601	65.18	-7.095	shorter	Infected	ns
Human	ENST00000314133	65.65	-1.26	shorter	Infected	ns
Human	ENST00000314222	136.96	34.855	major_longer	Infected	ns
Human	ENST00000314355	136.525	24.44	longer	Infected	ns
Human	ENST00000314797	107.24	-3.03	shorter	Infected	ns
Human	ENST00000314888	142.73	46.95	major_longer	Infected	sig
Human	ENST00000315323	118.33	34.055	major_longer	Infected	ns
Human	ENST00000315717	95.06	18.8	longer	Infected	ns
Human	ENST00000315758	104.06	15.935	longer	Infected	ns
Human	ENST00000316084	66.6	-9.02	shorter	Infected	sig
Human	ENST00000316448	99.335	12.21	longer	Infected	ns
Human	ENST00000316939	54.045	-0.775	shorter	Infected	ns
Human	ENST00000317702	121.77	35.65	major_longer	Infected	ns
Human	ENST00000317881	73.205	21.705	longer	Infected	ns
Human	ENST00000318388	68.835	8.995	longer	Infected	ns
Human	ENST00000318607	69.26	3.3	longer	Infected	ns
Human	ENST00000318911	53.465	5.58	longer	Infected	ns
Human	ENST00000320095	143.24	43.36	major_longer	Infected	ns
Human	ENST00000320623	132.27	50.42	major_longer	Infected	sig
Human	ENST00000320785	68.705	-5.19	shorter	Infected	ns
Human	ENST00000320954	100.59	-0.735	shorter	Infected	ns
Human	ENST00000321153	59.69	-4.75	shorter	Infected	ns
Human	ENST00000321265	84.97	21.37	longer	Infected	ns
Human	ENST00000321348	126.51	18.305	longer	Infected	ns
Human	ENST00000321358	54.725	-1.035	shorter	Infected	ns
Human	ENST00000321394	109.23	39.935	major_longer	Infected	ns
Human	ENST00000321556	75.7	-0.63	shorter	Infected	ns
Human	ENST00000321562	103.76	-7.8	shorter	Infected	ns
Human	ENST00000322028	86.29	7.93	longer	Infected	ns
Human	ENST00000322088	97.48	21.59	longer	Infected	ns
Human	ENST00000322203	64.4	-12.175	shorter	Infected	sig
Human	ENST00000322347	64	-17.44	shorter	Infected	ns
Human	ENST00000322753	66.95	0.765	longer	Infected	ns
Human	ENST00000322764	98.52	32.08	major_longer	Infected	ns
Human	ENST00000322989	55.88	-4.68	shorter	Infected	ns
Human	ENST00000323345	51.87	-11.34	shorter	Infected	sig
Human	ENST00000323699	138.96	45.955	major_longer	Infected	ns
Human	ENST00000324460	119.18	18.825	longer	Infected	ns
Human	ENST00000324873	96.15	-1.255	shorter	Infected	ns
Human	ENST00000326577	132.35	41.74	major_longer	Infected	sig
Human	ENST00000326925	80.28	-2.99	shorter	Infected	ns
Human	ENST00000327300	74.97	-4.7	shorter	Infected	ns
Human	ENST00000327435	100.14	17.02	longer	Infected	ns
Human	ENST00000327773	92	-4.7	shorter	Infected	ns
Human	ENST00000327858	159.48	-3.465	shorter	Infected	ns
Human	ENST00000327892	101.89	25.93	longer	Infected	sig
Human	ENST00000328848	98.36	19.03	longer	Infected	ns
Human	ENST00000328965	111.515	12.54	longer	Infected	ns
Human	ENST00000329251	64.25	-9.925	shorter	Infected	sig
Human	ENST00000329399	70.6	-20.88	shorter	Infected	ns
Human	ENST00000329608	164.96	47.14	major_longer	Infected	ns
Human	ENST00000329970	68.76	11.39	longer	Infected	ns
Human	ENST00000330133	67.95	-19.345	shorter	Infected	ns
Human	ENST00000330295	104.09	2.085	longer	Infected	ns
Human	ENST00000330398	124.605	41.52	major_longer	Infected	sig
Human	ENST00000330720	83.2	11.235	longer	Infected	ns
Human	ENST00000330899	119.145	27.63	major_longer	Infected	ns
Human	ENST00000330938	107.375	22.935	longer	Infected	ns
Human	ENST00000331595	132.56	-5.265	shorter	Infected	ns
Human	ENST00000331825	68.14	-3.875	shorter	Infected	sig
Human	ENST00000332118	88.985	3.6	longer	Infected	ns
Human	ENST00000332556	136.915	4.875	longer	Infected	ns
Human	ENST00000332598	108.775	8.475	longer	Infected	ns
Human	ENST00000333628	159.69	66.8	major_longer	Infected	sig
Human	ENST00000333676	71.99	-7.585	shorter	Infected	ns
Human	ENST00000334828	89.45	9.71	longer	Infected	ns
Human	ENST00000334956	96.08	20.78	longer	Infected	ns
Human	ENST00000335181	91.84	14.57	longer	Infected	sig
Human	ENST00000336023	80.11	14.31	longer	Infected	sig
Human	ENST00000337392	94.94	-0.31	shorter	Infected	ns
Human	ENST00000337554	96.76	9.045	longer	Infected	ns
Human	ENST00000337619	86.72	0	longer	Infected	ns
Human	ENST00000338639	71.96	-9.175	shorter	Infected	ns
Human	ENST00000338970	54.3	-10.425	shorter	Infected	ns
Human	ENST00000339083	93.54	17.435	longer	Infected	ns
Human	ENST00000339399	62.62	-3.335	shorter	Infected	ns
Human	ENST00000339600	74.25	-5.275	shorter	Infected	ns
Human	ENST00000339647	115.64	28.68	major_longer	Infected	ns
Human	ENST00000339697	110.29	20.31	longer	Infected	ns
Human	ENST00000340020	103.775	12.315	longer	Infected	ns
Human	ENST00000340368	104.36	-7.41	shorter	Infected	ns
Human	ENST00000340384	114.045	38.26	major_longer	Infected	sig
Human	ENST00000340385	78.595	-1.55	shorter	Infected	ns
Human	ENST00000341394	111.58	46.305	major_longer	Infected	ns
Human	ENST00000343262	55.23	-5.945	shorter	Infected	sig
Human	ENST00000343575	132.18	26.95	longer	Infected	sig
Human	ENST00000343986	51.79	-5.345	shorter	Infected	ns
Human	ENST00000344746	44.37	-24.81	shorter	Infected	sig
Human	ENST00000344843	72.43	2.78	longer	Infected	ns
Human	ENST00000347512	55.455	-10.33	shorter	Infected	sig
Human	ENST00000348035	80.625	7.375	longer	Infected	ns
Human	ENST00000348462	65	-6.79	shorter	Infected	sig
Human	ENST00000352397	114.48	24.73	longer	Infected	sig
Human	ENST00000352983	66.25	-1.62	shorter	Infected	ns
Human	ENST00000353411	92.56	-8.63	shorter	Infected	ns
Human	ENST00000354332	78.44	-21.01	shorter	Infected	ns
Human	ENST00000354546	97.23	23.23	longer	Infected	ns
Human	ENST00000354725	85.11	11.35	longer	Infected	ns
Human	ENST00000355653	74.46	-9.19	shorter	Infected	ns
Human	ENST00000356978	95.26	10.39	longer	Infected	ns
Human	ENST00000357037	95.255	11.825	longer	Infected	ns
Human	ENST00000357156	94.36	15.505	longer	Infected	ns
Human	ENST00000357980	72.5	-13.35	shorter	Infected	ns
Human	ENST00000358435	62.835	-5.045	shorter	Infected	ns
Human	ENST00000359591	119.33	29.4	major_longer	Infected	ns
Human	ENST00000359856	102.23	25.995	longer	Infected	ns
Human	ENST00000359995	164.08	76.54	major_longer	Infected	sig
Human	ENST00000360270	122.505	28.635	major_longer	Infected	ns
Human	ENST00000360535	76.935	4.935	longer	Infected	ns
Human	ENST00000360943	110.165	-0.115	shorter	Infected	ns
Human	ENST00000361183	134.77	30.41	major_longer	Infected	ns
Human	ENST00000361427	97.4	2.42	longer	Infected	ns
Human	ENST00000361436	59.73	-11.81	shorter	Infected	sig
Human	ENST00000361564	94.97	17.33	longer	Infected	ns
Human	ENST00000361566	76.25	5.365	longer	Infected	ns
Human	ENST00000361575	55.08	-6.48	shorter	Infected	sig
Human	ENST00000361866	123.275	-5.265	shorter	Infected	ns
Human	ENST00000366607	77.3	-5.63	shorter	Infected	ns
Human	ENST00000366815	85.3	8.325	longer	Infected	ns
Human	ENST00000366988	79.47	6.32	longer	Infected	ns
Human	ENST00000367089	76.87	20.36	longer	Infected	ns
Human	ENST00000367287	121.94	13.935	longer	Infected	ns
Human	ENST00000367311	97.28	7.78	longer	Infected	ns
Human	ENST00000367495	102.175	28.31	major_longer	Infected	ns
Human	ENST00000367569	70.48	-8.12	shorter	Infected	ns
Human	ENST00000367602	143.115	-5.365	shorter	Infected	ns
Human	ENST00000367651	98.15	0.54	longer	Infected	ns
Human	ENST00000367963	116.69	-5.85	shorter	Infected	ns
Human	ENST00000367976	120.875	33.775	major_longer	Infected	ns
Human	ENST00000368003	57.285	-20.645	shorter	Infected	ns
Human	ENST00000368097	81.44	-0.14	shorter	Infected	ns
Human	ENST00000368222	94.4	0.88	longer	Infected	ns
Human	ENST00000368533	85.28	14.915	longer	Infected	ns
Human	ENST00000368547	93.93	0.76	longer	Infected	ns
Human	ENST00000368575	63.88	-12.845	shorter	Infected	ns
Human	ENST00000368706	105.435	25.115	longer	Infected	ns
Human	ENST00000368716	70.64	-32.82	major_shorter	Infected	sig
Human	ENST00000368719	54.52	-26.845	shorter	Infected	sig
Human	ENST00000368811	71.93	-17.15	shorter	Infected	sig
Human	ENST00000368984	145.62	5.75	longer	Infected	ns
Human	ENST00000369144	128.225	29.185	major_longer	Infected	ns
Human	ENST00000369713	50.53	-4.14	shorter	Infected	ns
Human	ENST00000369722	76.29	1	longer	Infected	ns
Human	ENST00000369817	62.11	-10.8	shorter	Infected	ns
Human	ENST00000369842	69.58	13.68	longer	Infected	ns
Human	ENST00000369851	142.025	70.325	major_longer	Infected	ns
Human	ENST00000370179	68.175	-4.5	shorter	Infected	ns
Human	ENST00000370321	64.71	-9.33	shorter	Infected	sig
Human	ENST00000370355	95.76	-14.3	shorter	Infected	ns
Human	ENST00000370873	75.545	14.53	longer	Infected	ns
Human	ENST00000371142	144.04	30.42	major_longer	Infected	ns
Human	ENST00000371437	72.295	-1.675	shorter	Infected	ns
Human	ENST00000371443	94.92	26.96	longer	Infected	ns
Human	ENST00000371601	71.96	0.13	longer	Infected	ns
Human	ENST00000372014	94.89	15.93	longer	Infected	ns
Human	ENST00000372134	82.305	1.665	longer	Infected	ns
Human	ENST00000372422	113.92	24.69	longer	Infected	ns
Human	ENST00000372469	88.66	8.04	longer	Infected	ns
Human	ENST00000372491	85.86	13.51	longer	Infected	ns
Human	ENST00000372733	155.05	36.08	major_longer	Infected	ns
Human	ENST00000372853	66.115	-6.365	shorter	Infected	ns
Human	ENST00000372858	70.52	-0.96	shorter	Infected	ns
Human	ENST00000372994	66.905	-20.385	shorter	Infected	ns
Human	ENST00000373116	51.08	-9.675	shorter	Infected	ns
Human	ENST00000373232	74.29	-0.66	shorter	Infected	ns
Human	ENST00000373237	118.88	35.725	major_longer	Infected	ns
Human	ENST00000373316	90.195	5.365	longer	Infected	ns
Human	ENST00000373365	81.91	5.035	longer	Infected	ns
Human	ENST00000373715	132.835	43.315	major_longer	Infected	sig
Human	ENST00000373768	90.77	14	longer	Infected	ns
Human	ENST00000373970	106.28	14.845	longer	Infected	ns
Human	ENST00000374293	90	16.96	longer	Infected	ns
Human	ENST00000374358	94.15	23.11	longer	Infected	ns
Human	ENST00000374379	129.14	23.77	longer	Infected	ns
Human	ENST00000374517	66.02	0.84	longer	Infected	ns
Human	ENST00000374550	67.61	-3.67	shorter	Infected	ns
Human	ENST00000374561	101.215	4.845	longer	Infected	ns
Human	ENST00000374980	94	20.865	longer	Infected	ns
Human	ENST00000375078	70.02	-18.175	shorter	Infected	ns
Human	ENST00000375136	93.44	5.71	longer	Infected	ns
Human	ENST00000375549	75.92	-16.735	shorter	Infected	ns
Human	ENST00000375734	114.88	20.08	longer	Infected	ns
Human	ENST00000375784	92.21	23.01	longer	Infected	ns
Human	ENST00000375882	81.915	8.95	longer	Infected	ns
Human	ENST00000376327	39.75	-20.245	shorter	Infected	ns
Human	ENST00000376389	89.17	-0.085	shorter	Infected	ns
Human	ENST00000376630	74.455	-3.365	shorter	Infected	ns
Human	ENST00000376759	81.11	13.53	longer	Infected	ns
Human	ENST00000376901	65.34	7.69	longer	Infected	ns
Human	ENST00000376925	142.26	9.47	longer	Infected	ns
Human	ENST00000376957	79.78	22.14	longer	Infected	ns
Human	ENST00000378024	129.81	20.79	longer	Infected	ns
Human	ENST00000378026	101.71	34.09	major_longer	Infected	sig
Human	ENST00000378204	114.5	33.29	major_longer	Infected	ns
Human	ENST00000378292	60.34	-5.51	shorter	Infected	ns
Human	ENST00000378364	74.31	7.12	longer	Infected	ns
Human	ENST00000378670	57.41	-14.3	shorter	Infected	ns
Human	ENST00000378720	90.155	19.555	longer	Infected	ns
Human	ENST00000379341	119.26	33.26	major_longer	Infected	ns
Human	ENST00000379607	94.71	16.06	longer	Infected	ns
Human	ENST00000379719	113.74	25.635	longer	Infected	ns
Human	ENST00000379751	106.405	29.575	major_longer	Infected	ns
Human	ENST00000379757	111.05	0.955	longer	Infected	ns
Human	ENST00000379847	81.08	3.625	longer	Infected	ns
Human	ENST00000380191	74.015	-2.42	shorter	Infected	ns
Human	ENST00000380377	91.17	7.61	longer	Infected	ns
Human	ENST00000380394	69.565	-0.745	shorter	Infected	ns
Human	ENST00000380872	65.62	-18.52	shorter	Infected	ns
Human	ENST00000381083	133.08	22.675	longer	Infected	ns
Human	ENST00000381334	158.23	61.35	major_longer	Infected	ns
Human	ENST00000382361	89.05	8.43	longer	Infected	ns
Human	ENST00000389805	95.375	16.185	longer	Infected	ns
Human	ENST00000391857	61.04	-9.37	shorter	Infected	sig
Human	ENST00000392219	79.025	2.065	longer	Infected	ns
Human	ENST00000392514	50.48	-13.49	shorter	Infected	sig
Human	ENST00000392806	84.88	-4.155	shorter	Infected	ns
Human	ENST00000392951	94.04	27.62	major_longer	Infected	sig
Human	ENST00000393085	130.82	40.49	major_longer	Infected	ns
Human	ENST00000393263	80.72	6.31	longer	Infected	ns
Human	ENST00000393467	113.33	12.945	longer	Infected	ns
Human	ENST00000393562	93.72	7.69	longer	Infected	ns
Human	ENST00000393600	80.32	2.305	longer	Infected	ns
Human	ENST00000394077	56.085	-1.555	shorter	Infected	ns
Human	ENST00000394349	47.615	-32.225	major_shorter	Infected	sig
Human	ENST00000394863	117.15	23.57	longer	Infected	ns
Human	ENST00000395119	57.63	-9.99	shorter	Infected	ns
Human	ENST00000395422	64.67	-10.3	shorter	Infected	ns
Human	ENST00000396210	93.415	-0.78	shorter	Infected	ns
Human	ENST00000396651	62.48	-7.52	shorter	Infected	sig
Human	ENST00000397261	132.21	22.43	longer	Infected	ns
Human	ENST00000398606	68.565	-1.305	shorter	Infected	ns
Human	ENST00000399312	123.52	35.215	major_longer	Infected	ns
Human	ENST00000400000	126.49	32.29	major_longer	Infected	ns
Human	ENST00000404241	142.665	42.565	major_longer	Infected	ns
Human	ENST00000404735	92.905	23.155	longer	Infected	ns
Human	ENST00000405315	128.635	-8.77	shorter	Infected	ns
Human	ENST00000407193	52.14	-5.19	shorter	Infected	sig
Human	ENST00000408965	95.74	10.29	longer	Infected	ns
Human	ENST00000409115	112.46	43.615	major_longer	Infected	sig
Human	ENST00000409248	79	8.94	longer	Infected	ns
Human	ENST00000409600	119.24	35.19	major_longer	Infected	ns
Human	ENST00000409784	110.805	19.045	longer	Infected	ns
Human	ENST00000409785	84.62	-19.44	shorter	Infected	ns
Human	ENST00000409906	65.715	-5.32	shorter	Infected	ns
Human	ENST00000412585	137.28	5.92	longer	Infected	ns
Human	ENST00000414487	55.85	-9.425	shorter	Infected	ns
Human	ENST00000420826	89.96	4	longer	Infected	ns
Human	ENST00000421351	108.17	-16.77	shorter	Infected	ns
Human	ENST00000422424	54.06	-26.65	shorter	Infected	ns
Human	ENST00000422447	76.55	13.79	longer	Infected	ns
Human	ENST00000422514	55.075	-8.16	shorter	Infected	sig
Human	ENST00000429243	80.56	-10.115	shorter	Infected	ns
Human	ENST00000429644	103.53	8.04	longer	Infected	ns
Human	ENST00000430157	75.07	-9.055	shorter	Infected	ns
Human	ENST00000431388	71	-4.52	shorter	Infected	ns
Human	ENST00000433866	101.33	5.55	longer	Infected	ns
Human	ENST00000438607	91.93	15.41	longer	Infected	ns
Human	ENST00000439590	51.605	-6.76	shorter	Infected	ns
Human	ENST00000439602	48.04	-8.22	shorter	Infected	ns
Human	ENST00000440279	85.08	8.175	longer	Infected	ns
Human	ENST00000442011	111.25	-12.745	shorter	Infected	ns
Human	ENST00000442744	72.57	-4.29	shorter	Infected	ns
Human	ENST00000443585	106.135	25.635	longer	Infected	sig
Human	ENST00000447750	98.165	22.935	longer	Infected	ns
Human	ENST00000451137	110.665	18.955	longer	Infected	ns
Human	ENST00000451311	75.235	-0.725	shorter	Infected	ns
Human	ENST00000451315	88.19	34.36	major_longer	Infected	ns
Human	ENST00000456790	84.08	-2.405	shorter	Infected	ns
Human	ENST00000462138	53.78	-20.43	shorter	Infected	ns
Human	ENST00000469257	96.715	21.715	longer	Infected	sig
Human	ENST00000479035	52.5	-9.12	shorter	Infected	sig
Human	ENST00000481195	156.95	44.655	major_longer	Infected	ns
Human	ENST00000491306	51.56	-10.825	shorter	Infected	sig
Human	ENST00000493678	90.21	16.62	longer	Infected	ns
Human	ENST00000496817	62.11	-15.04	shorter	Infected	ns
Human	ENST00000501597	62	-16.585	shorter	Infected	sig
Human	ENST00000503787	103.39	-6.485	shorter	Infected	ns
Human	ENST00000507606	83.98	13.42	longer	Infected	ns
Human	ENST00000519374	84.16	4.54	longer	Infected	ns
Human	ENST00000522111	81.975	9.975	longer	Infected	ns
Human	ENST00000525634	65.625	0.755	longer	Infected	ns
Human	ENST00000527673	57.87	-9.145	shorter	Infected	ns
Human	ENST00000528157	90.77	1.49	longer	Infected	ns
Human	ENST00000529639	58.155	-5.635	shorter	Infected	ns
Human	ENST00000530028	94.735	13.68	longer	Infected	ns
Human	ENST00000530167	124.04	42.25	major_longer	Infected	sig
Human	ENST00000530758	66.18	-8.95	shorter	Infected	ns
Human	ENST00000531120	61.84	-3.29	shorter	Infected	ns
Human	ENST00000531188	51.34	-11.03	shorter	Infected	ns
Human	ENST00000534624	93.79	28.845	major_longer	Infected	ns
Human	ENST00000535923	62	-10.62	shorter	Infected	ns
Human	ENST00000543796	90.96	18.34	longer	Infected	ns
Human	ENST00000544848	63.23	-9.625	shorter	Infected	ns
Human	ENST00000546591	63.74	-17.71	shorter	Infected	ns
Human	ENST00000549920	53.82	-7.105	shorter	Infected	sig
Human	ENST00000550697	78.72	-4.8	shorter	Infected	ns
Human	ENST00000553851	81.28	0.37	longer	Infected	ns
Human	ENST00000555619	93.955	-20.485	shorter	Infected	ns
Human	ENST00000557016	91.96	-9.87	shorter	Infected	ns
Human	ENST00000568223	74.77	1.04	longer	Infected	ns
Human	ENST00000571133	74.58	-2.61	shorter	Infected	ns
Human	ENST00000574322	80.365	16.165	longer	Infected	ns
Human	ENST00000579408	43.995	-25.315	shorter	Infected	sig
Human	ENST00000580261	60.14	-13.63	shorter	Infected	ns
Human	ENST00000582401	118.345	10.025	longer	Infected	ns
Human	ENST00000582743	132.185	38.575	major_longer	Infected	ns
Human	ENST00000588234	63.48	-3.735	shorter	Infected	ns
Human	ENST00000591899	82.39	4.49	longer	Infected	ns
Human	ENST00000596148	51.1	-14.855	shorter	Infected	ns
Human	ENST00000597229	57.15	-19	shorter	Infected	ns
Human	ENST00000598742	60.86	-6.7	shorter	Infected	ns
Human	ENST00000600659	61.5	-11.07	shorter	Infected	sig
Human	ENST00000602676	93.67	18.7	longer	Infected	ns
Human	ENST00000607197	66.72	7.55	longer	Infected	ns
Human	ENST00000607357	78.225	3.685	longer	Infected	ns
Human	ENST00000607484	67.67	14.25	longer	Infected	ns
Human	ENST00000610426	64.86	-1.17	shorter	Infected	ns
Human	ENST00000612363	111.4	13.27	longer	Infected	ns
Human	ENST00000612661	118.04	20.205	longer	Infected	ns
Human	ENST00000616316	102.85	7.14	longer	Infected	ns
Human	ENST00000619426	85.055	4.42	longer	Infected	ns
Human	ENST00000621158	86.63	40.185	major_longer	Infected	ns
Human	ENST00000621465	75.475	-0.535	shorter	Infected	ns
Human	ENST00000643579	91.85	14.42	longer	Infected	ns
Human	ENST00000643754	58.84	-10.345	shorter	Infected	sig
Human	ENST00000645674	50.96	-10.4	shorter	Infected	ns
Human	ENST00000647248	60.08	-9.95	shorter	Infected	ns
Human	ENST00000647841	76.65	-1.59	shorter	Infected	ns
Human	ENST00000647956	157.29	-2.99	shorter	Infected	ns
Human	ENST00000648006	133.78	8.28	longer	Infected	ns
Human	ENST00000648437	59.56	-2.7	shorter	Infected	ns
Human	ENST00000648839	64.11	-0.68	shorter	Infected	ns
Human	ENST00000649813	80.25	1.93	longer	Infected	ns
Human	ENST00000650182	113.34	6.885	longer	Infected	ns
Human	ENST00000651154	117.6	22.79	longer	Infected	ns
Human	ENST00000651669	66.85	-2.28	shorter	Infected	ns
NHDF	ENST00000000233	93.07	-4.195	shorter	Mock	ns
NHDF	ENST00000004982	107	-16.64	shorter	Mock	ns
NHDF	ENST00000007390	83.65	5.23	longer	Mock	ns
NHDF	ENST00000007516	79.54	29.815	major_longer	Mock	ns
NHDF	ENST00000014930	81.81	-22.77	shorter	Mock	ns
NHDF	ENST00000037243	94.72	14.64	longer	Mock	ns
NHDF	ENST00000052754	141.18	-12.22	shorter	Mock	ns
NHDF	ENST00000053867	144.42	-5.125	shorter	Mock	ns
NHDF	ENST00000054666	75.24	20.9	longer	Mock	ns
NHDF	ENST00000054950	102.875	14.555	longer	Mock	ns
NHDF	ENST00000064724	126	-18.405	shorter	Mock	ns
NHDF	ENST00000175091	93.04	16.97	longer	Mock	ns
NHDF	ENST00000184266	75.31	5.46	longer	Mock	ns
NHDF	ENST00000196061	126.44	15.825	longer	Mock	ns
NHDF	ENST00000200457	65.04	30.25	major_longer	Mock	ns
NHDF	ENST00000202773	71.68	-5.36	shorter	Mock	ns
NHDF	ENST00000203407	61.07	9.345	longer	Mock	ns
NHDF	ENST00000203630	90.395	34.655	major_longer	Mock	ns
NHDF	ENST00000215375	64.12	-5.615	shorter	Mock	ns
NHDF	ENST00000215565	58.295	-3.545	shorter	Mock	ns
NHDF	ENST00000215570	73.15	16.02	longer	Mock	ns
NHDF	ENST00000215754	64.05	10.095	longer	Mock	ns
NHDF	ENST00000215832	87.87	7.37	longer	Mock	ns
NHDF	ENST00000215882	76.32	-13.91	shorter	Mock	ns
NHDF	ENST00000215909	71.135	-13.99	shorter	Mock	sig
NHDF	ENST00000216034	95.09	-10.585	shorter	Mock	ns
NHDF	ENST00000216146	77.36	-16.85	shorter	Mock	sig
NHDF	ENST00000216181	91.6	26.71	longer	Mock	ns
NHDF	ENST00000216185	66.72	5.36	longer	Mock	ns
NHDF	ENST00000216190	75.7	-17.85	shorter	Mock	ns
NHDF	ENST00000216218	77.71	-12.325	shorter	Mock	ns
NHDF	ENST00000216225	96.255	-5.485	shorter	Mock	ns
NHDF	ENST00000216416	64.76	25.33	longer	Mock	ns
NHDF	ENST00000216455	74.48	22.51	longer	Mock	ns
NHDF	ENST00000217402	76.89	33.425	major_longer	Mock	ns
NHDF	ENST00000217652	80	41.44	major_longer	Mock	sig
NHDF	ENST00000217971	88.87	1.535	longer	Mock	ns
NHDF	ENST00000218388	91.2	29.17	major_longer	Mock	sig
NHDF	ENST00000219070	168.815	-2.22	shorter	Mock	ns
NHDF	ENST00000221801	55.51	-2.01	shorter	Mock	ns
NHDF	ENST00000221957	77.305	4.815	longer	Mock	ns
NHDF	ENST00000222005	77.78	20.635	longer	Mock	ns
NHDF	ENST00000222008	83.465	-2.225	shorter	Mock	ns
NHDF	ENST00000222247	69.57	-6.57	shorter	Mock	sig
NHDF	ENST00000222693	111.945	-2.785	shorter	Mock	ns
NHDF	ENST00000223061	143.73	-7.47	shorter	Mock	ns
NHDF	ENST00000223095	105.085	22.995	longer	Mock	ns
NHDF	ENST00000223127	127.68	3.175	longer	Mock	ns
NHDF	ENST00000223136	100.46	-18.14	shorter	Mock	ns
NHDF	ENST00000223321	75.95	8.27	longer	Mock	ns
NHDF	ENST00000223357	140.71	3.095	longer	Mock	ns
NHDF	ENST00000223500	105.2	34.99	major_longer	Mock	ns
NHDF	ENST00000223641	76.7	-9.37	shorter	Mock	ns
NHDF	ENST00000224073	80.225	-17.205	shorter	Mock	ns
NHDF	ENST00000224784	81.925	25.675	longer	Mock	ns
NHDF	ENST00000225655	80.32	23.66	longer	Mock	sig
NHDF	ENST00000225698	73.54	23.11	longer	Mock	ns
NHDF	ENST00000225964	125.15	3.57	longer	Mock	ns
NHDF	ENST00000225972	77.11	25.93	longer	Mock	ns
NHDF	ENST00000227507	108.46	5.89	longer	Mock	ns
NHDF	ENST00000228136	78.935	5.54	longer	Mock	ns
NHDF	ENST00000228251	60.86	9.235	longer	Mock	ns
NHDF	ENST00000228306	59.5	-12.62	shorter	Mock	ns
NHDF	ENST00000228825	68.57	10.775	longer	Mock	ns
NHDF	ENST00000228918	95.875	79.155	major_longer	Mock	ns
NHDF	ENST00000229238	70.63	34.09	major_longer	Mock	ns
NHDF	ENST00000229239	58.4	-6.965	shorter	Mock	sig
NHDF	ENST00000229281	76.19	-9.28	shorter	Mock	ns
NHDF	ENST00000229379	71.77	-2.62	shorter	Mock	ns
NHDF	ENST00000229390	92.22	21.5	longer	Mock	ns
NHDF	ENST00000230050	74.115	-2.955	shorter	Mock	ns
NHDF	ENST00000230895	87.8	3.36	longer	Mock	ns
NHDF	ENST00000231004	102.55	10.805	longer	Mock	ns
NHDF	ENST00000231061	95.7	-0.425	shorter	Mock	ns
NHDF	ENST00000233143	76.44	-2.525	shorter	Mock	ns
NHDF	ENST00000233468	92.49	-2.53	shorter	Mock	ns
NHDF	ENST00000233809	157.095	-17.925	shorter	Mock	ns
NHDF	ENST00000234677	102.37	-4.865	shorter	Mock	ns
NHDF	ENST00000234831	93.655	11.06	longer	Mock	ns
NHDF	ENST00000234875	87.59	-13.95	shorter	Mock	sig
NHDF	ENST00000235835	75.62	2.17	longer	Mock	ns
NHDF	ENST00000237500	91.48	12.09	longer	Mock	ns
NHDF	ENST00000237654	74.58	2.24	longer	Mock	ns
NHDF	ENST00000237858	81.28	-3.365	shorter	Mock	ns
NHDF	ENST00000238609	67.42	-14.095	shorter	Mock	ns
NHDF	ENST00000238738	117.16	-2.57	shorter	Mock	ns
NHDF	ENST00000242784	75.57	-0.4	shorter	Mock	ns
NHDF	ENST00000243077	185.66	-0.14	shorter	Mock	ns
NHDF	ENST00000243997	84.35	-12.82	shorter	Mock	sig
NHDF	ENST00000244520	86.9	19.965	longer	Mock	ns
NHDF	ENST00000245185	71.74	10.175	longer	Mock	ns
NHDF	ENST00000245206	74.72	37.45	major_longer	Mock	ns
NHDF	ENST00000245812	67.175	-4.095	shorter	Mock	ns
NHDF	ENST00000245932	96.165	47.415	major_longer	Mock	ns
NHDF	ENST00000246747	81.21	9.72	longer	Mock	ns
NHDF	ENST00000246792	90.93	-5.9	shorter	Mock	ns
NHDF	ENST00000246802	70.81	-17.11	shorter	Mock	sig
NHDF	ENST00000246868	90.46	22.35	longer	Mock	ns
NHDF	ENST00000247655	90.845	-20.715	shorter	Mock	sig
NHDF	ENST00000248342	64.64	-5.2	shorter	Mock	ns
NHDF	ENST00000248564	102.77	10.23	longer	Mock	ns
NHDF	ENST00000248566	72.415	-9.21	shorter	Mock	ns
NHDF	ENST00000249014	71.57	32.91	major_longer	Mock	ns
NHDF	ENST00000249289	76.67	12.83	longer	Mock	ns
NHDF	ENST00000249364	118.895	26.715	longer	Mock	ns
NHDF	ENST00000250495	93.145	-10.145	shorter	Mock	ns
NHDF	ENST00000250498	80.935	13.125	longer	Mock	ns
NHDF	ENST00000250784	67.19	-10.85	shorter	Mock	ns
NHDF	ENST00000251453	66.88	-7.34	shorter	Mock	ns
NHDF	ENST00000252603	83.48	-15.81	shorter	Mock	ns
NHDF	ENST00000252699	76.41	8.135	longer	Mock	ns
NHDF	ENST00000252818	110.24	13.255	longer	Mock	ns
NHDF	ENST00000252934	87.08	-2.04	shorter	Mock	ns
NHDF	ENST00000253023	69.14	46.225	major_longer	Mock	sig
NHDF	ENST00000253024	83.9	23.77	longer	Mock	ns
NHDF	ENST00000253108	54.38	-10.765	shorter	Mock	ns
NHDF	ENST00000253413	110.02	20.795	longer	Mock	ns
NHDF	ENST00000253788	60.69	-1.16	shorter	Mock	ns
NHDF	ENST00000253814	79.195	58.105	major_longer	Mock	ns
NHDF	ENST00000254301	86.07	-10.03	shorter	Mock	ns
NHDF	ENST00000254722	157.335	-12.295	shorter	Mock	ns
NHDF	ENST00000254810	91.85	21.73	longer	Mock	ns
NHDF	ENST00000255608	68.69	-3.71	shorter	Mock	ns
NHDF	ENST00000256015	83.17	0.42	longer	Mock	ns
NHDF	ENST00000256196	90.08	18.375	longer	Mock	ns
NHDF	ENST00000256429	51.24	13.8	longer	Mock	ns
NHDF	ENST00000256433	78.4	8.48	longer	Mock	ns
NHDF	ENST00000256545	60.895	51.885	major_longer	Mock	ns
NHDF	ENST00000256689	123.69	16.425	longer	Mock	ns
NHDF	ENST00000256759	91.93	-9.44	shorter	Mock	ns
NHDF	ENST00000256854	86.315	40.935	major_longer	Mock	ns
NHDF	ENST00000256951	101	9.25	longer	Mock	ns
NHDF	ENST00000257013	89.22	1.2	longer	Mock	ns
NHDF	ENST00000257497	98.4	24.1	longer	Mock	ns
NHDF	ENST00000257770	86.38	36.94	major_longer	Mock	ns
NHDF	ENST00000257857	69.74	8.35	longer	Mock	sig
NHDF	ENST00000257904	69.36	21.595	longer	Mock	ns
NHDF	ENST00000258341	134.74	15.71	longer	Mock	ns
NHDF	ENST00000258424	73.2	-18.68	shorter	Mock	ns
NHDF	ENST00000258534	104.21	11.64	longer	Mock	ns
NHDF	ENST00000258739	95.3	-1.25	shorter	Mock	ns
NHDF	ENST00000259457	61.425	12.775	longer	Mock	ns
NHDF	ENST00000260356	156.87	-10.785	shorter	Mock	ns
NHDF	ENST00000260379	75.07	-8.62	shorter	Mock	sig
NHDF	ENST00000260408	136.04	-6.22	shorter	Mock	ns
NHDF	ENST00000260641	90.28	36.27	major_longer	Mock	sig
NHDF	ENST00000261313	90.23	-16.38	shorter	Mock	ns
NHDF	ENST00000261416	94.87	24.66	longer	Mock	ns
NHDF	ENST00000261479	69.99	22.56	longer	Mock	ns
NHDF	ENST00000261507	139.54	-10.335	shorter	Mock	ns
NHDF	ENST00000261623	65.72	-5.69	shorter	Mock	ns
NHDF	ENST00000261692	75.75	9.355	longer	Mock	ns
NHDF	ENST00000261700	85.2	-3.87	shorter	Mock	ns
NHDF	ENST00000261735	120.83	-21.15	shorter	Mock	ns
NHDF	ENST00000261890	73.005	28.055	major_longer	Mock	ns
NHDF	ENST00000261921	107.045	-21.92	shorter	Mock	ns
NHDF	ENST00000262030	82.53	6.67	longer	Mock	ns
NHDF	ENST00000262056	103.83	-15.07	shorter	Mock	ns
NHDF	ENST00000262193	65.33	-3.38	shorter	Mock	ns
NHDF	ENST00000262225	77.43	16.395	longer	Mock	ns
NHDF	ENST00000262238	95.74	57.81	major_longer	Mock	ns
NHDF	ENST00000262428	66.46	16.26	longer	Mock	ns
NHDF	ENST00000262584	62.235	-4.405	shorter	Mock	ns
NHDF	ENST00000262646	110.45	-3.49	shorter	Mock	ns
NHDF	ENST00000262768	131.88	21.47	longer	Mock	ns
NHDF	ENST00000262812	81.28	2.53	longer	Mock	ns
NHDF	ENST00000262942	69.165	4.935	longer	Mock	ns
NHDF	ENST00000262947	70.225	41.33	major_longer	Mock	sig
NHDF	ENST00000262948	74.17	-11.8	shorter	Mock	ns
NHDF	ENST00000263228	65.07	30.345	major_longer	Mock	ns
NHDF	ENST00000263238	81	39.745	major_longer	Mock	ns
NHDF	ENST00000263270	78.07	11.93	longer	Mock	ns
NHDF	ENST00000263277	104.54	-1.29	shorter	Mock	ns
NHDF	ENST00000263354	64.41	53.26	major_longer	Mock	ns
NHDF	ENST00000263398	98.35	-22.02	shorter	Mock	ns
NHDF	ENST00000263645	105.07	5.94	longer	Mock	ns
NHDF	ENST00000263734	102.75	5.49	longer	Mock	ns
NHDF	ENST00000264039	114.52	13.84	longer	Mock	ns
NHDF	ENST00000264202	83.14	2.24	longer	Mock	ns
NHDF	ENST00000264258	62.77	-4.445	shorter	Mock	ns
NHDF	ENST00000264552	64.7	58.795	major_longer	Mock	sig
NHDF	ENST00000264639	84.14	22.55	longer	Mock	ns
NHDF	ENST00000264710	91.18	26.91	longer	Mock	ns
NHDF	ENST00000264893	112.17	6.26	longer	Mock	ns
NHDF	ENST00000265070	113.5	15.18	longer	Mock	ns
NHDF	ENST00000265087	116.86	21.25	longer	Mock	ns
NHDF	ENST00000265339	86.87	50.67	major_longer	Mock	ns
NHDF	ENST00000265462	87.24	-9.395	shorter	Mock	ns
NHDF	ENST00000265881	91.05	10.03	longer	Mock	ns
NHDF	ENST00000266085	91.29	30.79	major_longer	Mock	sig
NHDF	ENST00000266718	155.415	-5.605	shorter	Mock	ns
NHDF	ENST00000266735	57.43	-19.755	shorter	Mock	ns
NHDF	ENST00000267884	83.69	4.35	longer	Mock	ns
NHDF	ENST00000267970	85.72	29.53	major_longer	Mock	ns
NHDF	ENST00000269321	89.15	6.48	longer	Mock	ns
NHDF	ENST00000269593	96.34	20.34	longer	Mock	sig
NHDF	ENST00000269601	80.14	-4.415	shorter	Mock	ns
NHDF	ENST00000270142	69.62	10.4	longer	Mock	ns
NHDF	ENST00000270221	70.27	4.84	longer	Mock	ns
NHDF	ENST00000270625	66.775	0.82	longer	Mock	ns
NHDF	ENST00000270645	113.4	0.77	longer	Mock	ns
NHDF	ENST00000270776	91.71	-11.325	shorter	Mock	ns
NHDF	ENST00000270792	82.63	-5.425	shorter	Mock	ns
NHDF	ENST00000271308	66.48	13.8	longer	Mock	ns
NHDF	ENST00000271628	82.805	39.77	major_longer	Mock	ns
NHDF	ENST00000271638	85.795	4.265	longer	Mock	ns
NHDF	ENST00000272233	104.74	6.775	longer	Mock	ns
NHDF	ENST00000272317	70.31	-0.345	shorter	Mock	ns
NHDF	ENST00000272348	74.185	-15.185	shorter	Mock	ns
NHDF	ENST00000273258	95.125	13.455	longer	Mock	ns
NHDF	ENST00000273480	68.29	14.58	longer	Mock	ns
NHDF	ENST00000273550	76.83	-2.665	shorter	Mock	ns
NHDF	ENST00000274065	77.69	-4.645	shorter	Mock	ns
NHDF	ENST00000274137	68.09	-15.67	shorter	Mock	ns
NHDF	ENST00000274242	63.36	-3.01	shorter	Mock	ns
NHDF	ENST00000274606	67.4	-10.68	shorter	Mock	ns
NHDF	ENST00000274787	71.68	-1.79	shorter	Mock	ns
NHDF	ENST00000275603	75	11.81	longer	Mock	ns
NHDF	ENST00000276914	89.65	-2.25	shorter	Mock	ns
NHDF	ENST00000278671	81.83	-2.115	shorter	Mock	ns
NHDF	ENST00000278840	66.56	-1.985	shorter	Mock	ns
NHDF	ENST00000279022	89.87	2.16	longer	Mock	ns
NHDF	ENST00000279281	89.465	-26.765	shorter	Mock	ns
NHDF	ENST00000280258	83.11	39.04	major_longer	Mock	sig
NHDF	ENST00000280326	83.8	24.48	longer	Mock	ns
NHDF	ENST00000280527	137.135	20.56	longer	Mock	ns
NHDF	ENST00000281031	68	39.955	major_longer	Mock	sig
NHDF	ENST00000281871	71.16	9.32	longer	Mock	ns
NHDF	ENST00000282388	105.45	12.255	longer	Mock	ns
NHDF	ENST00000284240	101.87	8.23	longer	Mock	ns
NHDF	ENST00000284440	90.33	-12.02	shorter	Mock	ns
NHDF	ENST00000285930	78.69	10.11	longer	Mock	ns
NHDF	ENST00000286788	91.27	46.105	major_longer	Mock	ns
NHDF	ENST00000288937	67.08	14.28	longer	Mock	ns
NHDF	ENST00000290349	97.69	8.9	longer	Mock	ns
NHDF	ENST00000290541	74.505	-3.245	shorter	Mock	ns
NHDF	ENST00000290949	93.17	18.07	longer	Mock	ns
NHDF	ENST00000291295	81.2	21.145	longer	Mock	ns
NHDF	ENST00000291386	78.18	-3.43	shorter	Mock	ns
NHDF	ENST00000292147	59.705	-4.92	shorter	Mock	ns
NHDF	ENST00000292807	82.17	9.27	longer	Mock	ns
NHDF	ENST00000292907	76.62	-11.62	shorter	Mock	ns
NHDF	ENST00000293379	112.88	26.03	longer	Mock	ns
NHDF	ENST00000293831	72.38	69.18	major_longer	Mock	sig
NHDF	ENST00000294189	74.32	-16.27	shorter	Mock	sig
NHDF	ENST00000295006	79.59	25.05	longer	Mock	ns
NHDF	ENST00000295633	116.155	26.145	longer	Mock	ns
NHDF	ENST00000295666	145.72	23.18	longer	Mock	ns
NHDF	ENST00000295688	73.84	24.29	longer	Mock	ns
NHDF	ENST00000295702	75.79	-7.345	shorter	Mock	ns
NHDF	ENST00000295927	94.68	7.92	longer	Mock	ns
NHDF	ENST00000295955	71.39	-3.075	shorter	Mock	ns
NHDF	ENST00000296255	95.69	8.24	longer	Mock	ns
NHDF	ENST00000296412	88.59	13.54	longer	Mock	ns
NHDF	ENST00000296417	60.83	31.155	major_longer	Mock	ns
NHDF	ENST00000296511	106.87	11.39	longer	Mock	ns
NHDF	ENST00000297268	134.125	-13.165	shorter	Mock	ns
NHDF	ENST00000297290	67.815	2.49	longer	Mock	ns
NHDF	ENST00000297350	109.22	19.155	longer	Mock	ns
NHDF	ENST00000297785	110.37	-12.83	shorter	Mock	ns
NHDF	ENST00000298289	78.18	-17.955	shorter	Mock	ns
NHDF	ENST00000298316	109.93	13.97	longer	Mock	ns
NHDF	ENST00000298510	91.94	17.84	longer	Mock	ns
NHDF	ENST00000299166	73.795	-12.895	shorter	Mock	ns
NHDF	ENST00000299300	89.31	19.215	longer	Mock	ns
NHDF	ENST00000299424	73.38	-11.325	shorter	Mock	ns
NHDF	ENST00000299855	107.68	18.24	longer	Mock	ns
NHDF	ENST00000300527	134.68	-18.675	shorter	Mock	sig
NHDF	ENST00000301012	97.39	-3.2	shorter	Mock	ns
NHDF	ENST00000301072	68.13	33.84	major_longer	Mock	ns
NHDF	ENST00000301200	78.92	-5.165	shorter	Mock	ns
NHDF	ENST00000301457	78.095	6.115	longer	Mock	ns
NHDF	ENST00000301464	111.115	-18.54	shorter	Mock	sig
NHDF	ENST00000301522	91.95	-5.72	shorter	Mock	ns
NHDF	ENST00000301587	61.695	-3.67	shorter	Mock	ns
NHDF	ENST00000301821	75.965	-11.405	shorter	Mock	sig
NHDF	ENST00000302182	73.41	3.805	longer	Mock	ns
NHDF	ENST00000302386	81.09	-9.59	shorter	Mock	ns
NHDF	ENST00000302503	87.73	36.34	major_longer	Mock	ns
NHDF	ENST00000302907	71.2	-12.02	shorter	Mock	sig
NHDF	ENST00000303004	118.14	-6.965	shorter	Mock	ns
NHDF	ENST00000303127	81.575	13.715	longer	Mock	ns
NHDF	ENST00000303204	62.93	3.52	longer	Mock	ns
NHDF	ENST00000303210	74.12	20.32	longer	Mock	ns
NHDF	ENST00000303305	69.86	33.97	major_longer	Mock	ns
NHDF	ENST00000303436	77.12	8.79	longer	Mock	ns
NHDF	ENST00000303575	89.11	0.645	longer	Mock	ns
NHDF	ENST00000303577	77.06	25.67	longer	Mock	sig
NHDF	ENST00000303904	70.64	1.19	longer	Mock	ns
NHDF	ENST00000303927	77.215	-3.815	shorter	Mock	ns
NHDF	ENST00000304312	61.5	-7.54	shorter	Mock	ns
NHDF	ENST00000304636	122.79	-0.75	shorter	Mock	ns
NHDF	ENST00000304735	106	42.785	major_longer	Mock	ns
NHDF	ENST00000304858	82.34	25.37	longer	Mock	ns
NHDF	ENST00000304863	63.345	22.275	longer	Mock	ns
NHDF	ENST00000305105	72.51	0.415	longer	Mock	ns
NHDF	ENST00000305786	62.555	62.155	major_longer	Mock	ns
NHDF	ENST00000305943	99.63	-18.87	shorter	Mock	ns
NHDF	ENST00000306384	88.085	-11.955	shorter	Mock	ns
NHDF	ENST00000306434	135.305	1.235	longer	Mock	ns
NHDF	ENST00000306442	77.11	3.46	longer	Mock	ns
NHDF	ENST00000307630	119.075	29.015	major_longer	Mock	ns
NHDF	ENST00000307839	81.035	-8.13	shorter	Mock	ns
NHDF	ENST00000307961	81.32	-12.925	shorter	Mock	sig
NHDF	ENST00000307998	110.485	14.195	longer	Mock	ns
NHDF	ENST00000308961	73.235	-11.375	shorter	Mock	ns
NHDF	ENST00000309083	73.2	26.96	longer	Mock	sig
NHDF	ENST00000309212	87.81	0.15	longer	Mock	ns
NHDF	ENST00000309268	83.915	-17.38	shorter	Mock	ns
NHDF	ENST00000309311	84.57	-14.41	shorter	Mock	sig
NHDF	ENST00000309318	67.42	15.1	longer	Mock	ns
NHDF	ENST00000309324	70.68	-10.805	shorter	Mock	ns
NHDF	ENST00000309422	86.665	4.685	longer	Mock	ns
NHDF	ENST00000309451	84.285	-18.575	shorter	Mock	ns
NHDF	ENST00000311086	43.17	40.83	major_longer	Mock	ns
NHDF	ENST00000311111	56.71	-5.59	shorter	Mock	ns
NHDF	ENST00000311330	105.66	16.34	longer	Mock	ns
NHDF	ENST00000311481	85.605	4.71	longer	Mock	ns
NHDF	ENST00000311528	70.965	-8.385	shorter	Mock	sig
NHDF	ENST00000311549	77.825	-4.815	shorter	Mock	ns
NHDF	ENST00000312175	88.575	4.545	longer	Mock	ns
NHDF	ENST00000312515	71.1	19.715	longer	Mock	ns
NHDF	ENST00000312579	69.23	10.57	longer	Mock	ns
NHDF	ENST00000313468	71.33	8.355	longer	Mock	ns
NHDF	ENST00000313511	78.765	2.085	longer	Mock	ns
NHDF	ENST00000313601	72.275	-7.095	shorter	Mock	ns
NHDF	ENST00000314133	66.91	-1.26	shorter	Mock	ns
NHDF	ENST00000314222	102.105	34.855	major_longer	Mock	ns
NHDF	ENST00000314355	112.085	24.44	longer	Mock	ns
NHDF	ENST00000314797	110.27	-3.03	shorter	Mock	ns
NHDF	ENST00000314888	95.78	46.95	major_longer	Mock	sig
NHDF	ENST00000315323	84.275	34.055	major_longer	Mock	ns
NHDF	ENST00000315717	76.26	18.8	longer	Mock	ns
NHDF	ENST00000315758	88.125	15.935	longer	Mock	ns
NHDF	ENST00000316084	75.62	-9.02	shorter	Mock	sig
NHDF	ENST00000316448	87.125	12.21	longer	Mock	ns
NHDF	ENST00000316939	54.82	-0.775	shorter	Mock	ns
NHDF	ENST00000317702	86.12	35.65	major_longer	Mock	ns
NHDF	ENST00000317881	51.5	21.705	longer	Mock	ns
NHDF	ENST00000318388	59.84	8.995	longer	Mock	ns
NHDF	ENST00000318607	65.96	3.3	longer	Mock	ns
NHDF	ENST00000318911	47.885	5.58	longer	Mock	ns
NHDF	ENST00000320095	99.88	43.36	major_longer	Mock	ns
NHDF	ENST00000320623	81.85	50.42	major_longer	Mock	sig
NHDF	ENST00000320785	73.895	-5.19	shorter	Mock	ns
NHDF	ENST00000320954	101.325	-0.735	shorter	Mock	ns
NHDF	ENST00000321153	64.44	-4.75	shorter	Mock	ns
NHDF	ENST00000321265	63.6	21.37	longer	Mock	ns
NHDF	ENST00000321348	108.205	18.305	longer	Mock	ns
NHDF	ENST00000321358	55.76	-1.035	shorter	Mock	ns
NHDF	ENST00000321394	69.295	39.935	major_longer	Mock	ns
NHDF	ENST00000321556	76.33	-0.63	shorter	Mock	ns
NHDF	ENST00000321562	111.56	-7.8	shorter	Mock	ns
NHDF	ENST00000322028	78.36	7.93	longer	Mock	ns
NHDF	ENST00000322088	75.89	21.59	longer	Mock	ns
NHDF	ENST00000322203	76.575	-12.175	shorter	Mock	sig
NHDF	ENST00000322347	81.44	-17.44	shorter	Mock	ns
NHDF	ENST00000322753	66.185	0.765	longer	Mock	ns
NHDF	ENST00000322764	66.44	32.08	major_longer	Mock	ns
NHDF	ENST00000322989	60.56	-4.68	shorter	Mock	ns
NHDF	ENST00000323345	63.21	-11.34	shorter	Mock	sig
NHDF	ENST00000323699	93.005	45.955	major_longer	Mock	ns
NHDF	ENST00000324460	100.355	18.825	longer	Mock	ns
NHDF	ENST00000324873	97.405	-1.255	shorter	Mock	ns
NHDF	ENST00000326577	90.61	41.74	major_longer	Mock	sig
NHDF	ENST00000326925	83.27	-2.99	shorter	Mock	ns
NHDF	ENST00000327300	79.67	-4.7	shorter	Mock	ns
NHDF	ENST00000327435	83.12	17.02	longer	Mock	ns
NHDF	ENST00000327773	96.7	-4.7	shorter	Mock	ns
NHDF	ENST00000327858	162.945	-3.465	shorter	Mock	ns
NHDF	ENST00000327892	75.96	25.93	longer	Mock	sig
NHDF	ENST00000328848	79.33	19.03	longer	Mock	ns
NHDF	ENST00000328965	98.975	12.54	longer	Mock	ns
NHDF	ENST00000329251	74.175	-9.925	shorter	Mock	sig
NHDF	ENST00000329399	91.48	-20.88	shorter	Mock	ns
NHDF	ENST00000329608	117.82	47.14	major_longer	Mock	ns
NHDF	ENST00000329970	57.37	11.39	longer	Mock	ns
NHDF	ENST00000330133	87.295	-19.345	shorter	Mock	ns
NHDF	ENST00000330295	102.005	2.085	longer	Mock	ns
NHDF	ENST00000330398	83.085	41.52	major_longer	Mock	sig
NHDF	ENST00000330720	71.965	11.235	longer	Mock	ns
NHDF	ENST00000330899	91.515	27.63	major_longer	Mock	ns
NHDF	ENST00000330938	84.44	22.935	longer	Mock	ns
NHDF	ENST00000331595	137.825	-5.265	shorter	Mock	ns
NHDF	ENST00000331825	72.015	-3.875	shorter	Mock	sig
NHDF	ENST00000332118	85.385	3.6	longer	Mock	ns
NHDF	ENST00000332556	132.04	4.875	longer	Mock	ns
NHDF	ENST00000332598	100.3	8.475	longer	Mock	ns
NHDF	ENST00000333628	92.89	66.8	major_longer	Mock	sig
NHDF	ENST00000333676	79.575	-7.585	shorter	Mock	ns
NHDF	ENST00000334828	79.74	9.71	longer	Mock	ns
NHDF	ENST00000334956	75.3	20.78	longer	Mock	ns
NHDF	ENST00000335181	77.27	14.57	longer	Mock	sig
NHDF	ENST00000336023	65.8	14.31	longer	Mock	sig
NHDF	ENST00000337392	95.25	-0.31	shorter	Mock	ns
NHDF	ENST00000337554	87.715	9.045	longer	Mock	ns
NHDF	ENST00000337619	86.72	0	longer	Mock	ns
NHDF	ENST00000338639	81.135	-9.175	shorter	Mock	ns
NHDF	ENST00000338970	64.725	-10.425	shorter	Mock	ns
NHDF	ENST00000339083	76.105	17.435	longer	Mock	ns
NHDF	ENST00000339399	65.955	-3.335	shorter	Mock	ns
NHDF	ENST00000339600	79.525	-5.275	shorter	Mock	ns
NHDF	ENST00000339647	86.96	28.68	major_longer	Mock	ns
NHDF	ENST00000339697	89.98	20.31	longer	Mock	ns
NHDF	ENST00000340020	91.46	12.315	longer	Mock	ns
NHDF	ENST00000340368	111.77	-7.41	shorter	Mock	ns
NHDF	ENST00000340384	75.785	38.26	major_longer	Mock	sig
NHDF	ENST00000340385	80.145	-1.55	shorter	Mock	ns
NHDF	ENST00000341394	65.275	46.305	major_longer	Mock	ns
NHDF	ENST00000343262	61.175	-5.945	shorter	Mock	sig
NHDF	ENST00000343575	105.23	26.95	longer	Mock	sig
NHDF	ENST00000343986	57.135	-5.345	shorter	Mock	ns
NHDF	ENST00000344746	69.18	-24.81	shorter	Mock	sig
NHDF	ENST00000344843	69.65	2.78	longer	Mock	ns
NHDF	ENST00000347512	65.785	-10.33	shorter	Mock	sig
NHDF	ENST00000348035	73.25	7.375	longer	Mock	ns
NHDF	ENST00000348462	71.79	-6.79	shorter	Mock	sig
NHDF	ENST00000352397	89.75	24.73	longer	Mock	sig
NHDF	ENST00000352983	67.87	-1.62	shorter	Mock	ns
NHDF	ENST00000353411	101.19	-8.63	shorter	Mock	ns
NHDF	ENST00000354332	99.45	-21.01	shorter	Mock	ns
NHDF	ENST00000354546	74	23.23	longer	Mock	ns
NHDF	ENST00000354725	73.76	11.35	longer	Mock	ns
NHDF	ENST00000355653	83.65	-9.19	shorter	Mock	ns
NHDF	ENST00000356978	84.87	10.39	longer	Mock	ns
NHDF	ENST00000357037	83.43	11.825	longer	Mock	ns
NHDF	ENST00000357156	78.855	15.505	longer	Mock	ns
NHDF	ENST00000357980	85.85	-13.35	shorter	Mock	ns
NHDF	ENST00000358435	67.88	-5.045	shorter	Mock	ns
NHDF	ENST00000359591	89.93	29.4	major_longer	Mock	ns
NHDF	ENST00000359856	76.235	25.995	longer	Mock	ns
NHDF	ENST00000359995	87.54	76.54	major_longer	Mock	sig
NHDF	ENST00000360270	93.87	28.635	major_longer	Mock	ns
NHDF	ENST00000360535	72	4.935	longer	Mock	ns
NHDF	ENST00000360943	110.28	-0.115	shorter	Mock	ns
NHDF	ENST00000361183	104.36	30.41	major_longer	Mock	ns
NHDF	ENST00000361427	94.98	2.42	longer	Mock	ns
NHDF	ENST00000361436	71.54	-11.81	shorter	Mock	sig
NHDF	ENST00000361564	77.64	17.33	longer	Mock	ns
NHDF	ENST00000361566	70.885	5.365	longer	Mock	ns
NHDF	ENST00000361575	61.56	-6.48	shorter	Mock	sig
NHDF	ENST00000361866	128.54	-5.265	shorter	Mock	ns
NHDF	ENST00000366607	82.93	-5.63	shorter	Mock	ns
NHDF	ENST00000366815	76.975	8.325	longer	Mock	ns
NHDF	ENST00000366988	73.15	6.32	longer	Mock	ns
NHDF	ENST00000367089	56.51	20.36	longer	Mock	ns
NHDF	ENST00000367287	108.005	13.935	longer	Mock	ns
NHDF	ENST00000367311	89.5	7.78	longer	Mock	ns
NHDF	ENST00000367495	73.865	28.31	major_longer	Mock	ns
NHDF	ENST00000367569	78.6	-8.12	shorter	Mock	ns
NHDF	ENST00000367602	148.48	-5.365	shorter	Mock	ns
NHDF	ENST00000367651	97.61	0.54	longer	Mock	ns
NHDF	ENST00000367963	122.54	-5.85	shorter	Mock	ns
NHDF	ENST00000367976	87.1	33.775	major_longer	Mock	ns
NHDF	ENST00000368003	77.93	-20.645	shorter	Mock	ns
NHDF	ENST00000368097	81.58	-0.14	shorter	Mock	ns
NHDF	ENST00000368222	93.52	0.88	longer	Mock	ns
NHDF	ENST00000368533	70.365	14.915	longer	Mock	ns
NHDF	ENST00000368547	93.17	0.76	longer	Mock	ns
NHDF	ENST00000368575	76.725	-12.845	shorter	Mock	ns
NHDF	ENST00000368706	80.32	25.115	longer	Mock	ns
NHDF	ENST00000368716	103.46	-32.82	major_shorter	Mock	sig
NHDF	ENST00000368719	81.365	-26.845	shorter	Mock	sig
NHDF	ENST00000368811	89.08	-17.15	shorter	Mock	sig
NHDF	ENST00000368984	139.87	5.75	longer	Mock	ns
NHDF	ENST00000369144	99.04	29.185	major_longer	Mock	ns
NHDF	ENST00000369713	54.67	-4.14	shorter	Mock	ns
NHDF	ENST00000369722	75.29	1	longer	Mock	ns
NHDF	ENST00000369817	72.91	-10.8	shorter	Mock	ns
NHDF	ENST00000369842	55.9	13.68	longer	Mock	ns
NHDF	ENST00000369851	71.7	70.325	major_longer	Mock	ns
NHDF	ENST00000370179	72.675	-4.5	shorter	Mock	ns
NHDF	ENST00000370321	74.04	-9.33	shorter	Mock	sig
NHDF	ENST00000370355	110.06	-14.3	shorter	Mock	ns
NHDF	ENST00000370873	61.015	14.53	longer	Mock	ns
NHDF	ENST00000371142	113.62	30.42	major_longer	Mock	ns
NHDF	ENST00000371437	73.97	-1.675	shorter	Mock	ns
NHDF	ENST00000371443	67.96	26.96	longer	Mock	ns
NHDF	ENST00000371601	71.83	0.13	longer	Mock	ns
NHDF	ENST00000372014	78.96	15.93	longer	Mock	ns
NHDF	ENST00000372134	80.64	1.665	longer	Mock	ns
NHDF	ENST00000372422	89.23	24.69	longer	Mock	ns
NHDF	ENST00000372469	80.62	8.04	longer	Mock	ns
NHDF	ENST00000372491	72.35	13.51	longer	Mock	ns
NHDF	ENST00000372733	118.97	36.08	major_longer	Mock	ns
NHDF	ENST00000372853	72.48	-6.365	shorter	Mock	ns
NHDF	ENST00000372858	71.48	-0.96	shorter	Mock	ns
NHDF	ENST00000372994	87.29	-20.385	shorter	Mock	ns
NHDF	ENST00000373116	60.755	-9.675	shorter	Mock	ns
NHDF	ENST00000373232	74.95	-0.66	shorter	Mock	ns
NHDF	ENST00000373237	83.155	35.725	major_longer	Mock	ns
NHDF	ENST00000373316	84.83	5.365	longer	Mock	ns
NHDF	ENST00000373365	76.875	5.035	longer	Mock	ns
NHDF	ENST00000373715	89.52	43.315	major_longer	Mock	sig
NHDF	ENST00000373768	76.77	14	longer	Mock	ns
NHDF	ENST00000373970	91.435	14.845	longer	Mock	ns
NHDF	ENST00000374293	73.04	16.96	longer	Mock	ns
NHDF	ENST00000374358	71.04	23.11	longer	Mock	ns
NHDF	ENST00000374379	105.37	23.77	longer	Mock	ns
NHDF	ENST00000374517	65.18	0.84	longer	Mock	ns
NHDF	ENST00000374550	71.28	-3.67	shorter	Mock	ns
NHDF	ENST00000374561	96.37	4.845	longer	Mock	ns
NHDF	ENST00000374980	73.135	20.865	longer	Mock	ns
NHDF	ENST00000375078	88.195	-18.175	shorter	Mock	ns
NHDF	ENST00000375136	87.73	5.71	longer	Mock	ns
NHDF	ENST00000375549	92.655	-16.735	shorter	Mock	ns
NHDF	ENST00000375734	94.8	20.08	longer	Mock	ns
NHDF	ENST00000375784	69.2	23.01	longer	Mock	ns
NHDF	ENST00000375882	72.965	8.95	longer	Mock	ns
NHDF	ENST00000376327	59.995	-20.245	shorter	Mock	ns
NHDF	ENST00000376389	89.255	-0.085	shorter	Mock	ns
NHDF	ENST00000376630	77.82	-3.365	shorter	Mock	ns
NHDF	ENST00000376759	67.58	13.53	longer	Mock	ns
NHDF	ENST00000376901	57.65	7.69	longer	Mock	ns
NHDF	ENST00000376925	132.79	9.47	longer	Mock	ns
NHDF	ENST00000376957	57.64	22.14	longer	Mock	ns
NHDF	ENST00000378024	109.02	20.79	longer	Mock	ns
NHDF	ENST00000378026	67.62	34.09	major_longer	Mock	sig
NHDF	ENST00000378204	81.21	33.29	major_longer	Mock	ns
NHDF	ENST00000378292	65.85	-5.51	shorter	Mock	ns
NHDF	ENST00000378364	67.19	7.12	longer	Mock	ns
NHDF	ENST00000378670	71.71	-14.3	shorter	Mock	ns
NHDF	ENST00000378720	70.6	19.555	longer	Mock	ns
NHDF	ENST00000379341	86	33.26	major_longer	Mock	ns
NHDF	ENST00000379607	78.65	16.06	longer	Mock	ns
NHDF	ENST00000379719	88.105	25.635	longer	Mock	ns
NHDF	ENST00000379751	76.83	29.575	major_longer	Mock	ns
NHDF	ENST00000379757	110.095	0.955	longer	Mock	ns
NHDF	ENST00000379847	77.455	3.625	longer	Mock	ns
NHDF	ENST00000380191	76.435	-2.42	shorter	Mock	ns
NHDF	ENST00000380377	83.56	7.61	longer	Mock	ns
NHDF	ENST00000380394	70.31	-0.745	shorter	Mock	ns
NHDF	ENST00000380872	84.14	-18.52	shorter	Mock	ns
NHDF	ENST00000381083	110.405	22.675	longer	Mock	ns
NHDF	ENST00000381334	96.88	61.35	major_longer	Mock	ns
NHDF	ENST00000382361	80.62	8.43	longer	Mock	ns
NHDF	ENST00000389805	79.19	16.185	longer	Mock	ns
NHDF	ENST00000391857	70.41	-9.37	shorter	Mock	sig
NHDF	ENST00000392219	76.96	2.065	longer	Mock	ns
NHDF	ENST00000392514	63.97	-13.49	shorter	Mock	sig
NHDF	ENST00000392806	89.035	-4.155	shorter	Mock	ns
NHDF	ENST00000392951	66.42	27.62	major_longer	Mock	sig
NHDF	ENST00000393085	90.33	40.49	major_longer	Mock	ns
NHDF	ENST00000393263	74.41	6.31	longer	Mock	ns
NHDF	ENST00000393467	100.385	12.945	longer	Mock	ns
NHDF	ENST00000393562	86.03	7.69	longer	Mock	ns
NHDF	ENST00000393600	78.015	2.305	longer	Mock	ns
NHDF	ENST00000394077	57.64	-1.555	shorter	Mock	ns
NHDF	ENST00000394349	79.84	-32.225	major_shorter	Mock	sig
NHDF	ENST00000394863	93.58	23.57	longer	Mock	ns
NHDF	ENST00000395119	67.62	-9.99	shorter	Mock	ns
NHDF	ENST00000395422	74.97	-10.3	shorter	Mock	ns
NHDF	ENST00000396210	94.195	-0.78	shorter	Mock	ns
NHDF	ENST00000396651	70	-7.52	shorter	Mock	sig
NHDF	ENST00000397261	109.78	22.43	longer	Mock	ns
NHDF	ENST00000398606	69.87	-1.305	shorter	Mock	ns
NHDF	ENST00000399312	88.305	35.215	major_longer	Mock	ns
NHDF	ENST00000400000	94.2	32.29	major_longer	Mock	ns
NHDF	ENST00000404241	100.1	42.565	major_longer	Mock	ns
NHDF	ENST00000404735	69.75	23.155	longer	Mock	ns
NHDF	ENST00000405315	137.405	-8.77	shorter	Mock	ns
NHDF	ENST00000407193	57.33	-5.19	shorter	Mock	sig
NHDF	ENST00000408965	85.45	10.29	longer	Mock	ns
NHDF	ENST00000409115	68.845	43.615	major_longer	Mock	sig
NHDF	ENST00000409248	70.06	8.94	longer	Mock	ns
NHDF	ENST00000409600	84.05	35.19	major_longer	Mock	ns
NHDF	ENST00000409784	91.76	19.045	longer	Mock	ns
NHDF	ENST00000409785	104.06	-19.44	shorter	Mock	ns
NHDF	ENST00000409906	71.035	-5.32	shorter	Mock	ns
NHDF	ENST00000412585	131.36	5.92	longer	Mock	ns
NHDF	ENST00000414487	65.275	-9.425	shorter	Mock	ns
NHDF	ENST00000420826	85.96	4	longer	Mock	ns
NHDF	ENST00000421351	124.94	-16.77	shorter	Mock	ns
NHDF	ENST00000422424	80.71	-26.65	shorter	Mock	ns
NHDF	ENST00000422447	62.76	13.79	longer	Mock	ns
NHDF	ENST00000422514	63.235	-8.16	shorter	Mock	sig
NHDF	ENST00000429243	90.675	-10.115	shorter	Mock	ns
NHDF	ENST00000429644	95.49	8.04	longer	Mock	ns
NHDF	ENST00000430157	84.125	-9.055	shorter	Mock	ns
NHDF	ENST00000431388	75.52	-4.52	shorter	Mock	ns
NHDF	ENST00000433866	95.78	5.55	longer	Mock	ns
NHDF	ENST00000438607	76.52	15.41	longer	Mock	ns
NHDF	ENST00000439590	58.365	-6.76	shorter	Mock	ns
NHDF	ENST00000439602	56.26	-8.22	shorter	Mock	ns
NHDF	ENST00000440279	76.905	8.175	longer	Mock	ns
NHDF	ENST00000442011	123.995	-12.745	shorter	Mock	ns
NHDF	ENST00000442744	76.86	-4.29	shorter	Mock	ns
NHDF	ENST00000443585	80.5	25.635	longer	Mock	sig
NHDF	ENST00000447750	75.23	22.935	longer	Mock	ns
NHDF	ENST00000451137	91.71	18.955	longer	Mock	ns
NHDF	ENST00000451311	75.96	-0.725	shorter	Mock	ns
NHDF	ENST00000451315	53.83	34.36	major_longer	Mock	ns
NHDF	ENST00000456790	86.485	-2.405	shorter	Mock	ns
NHDF	ENST00000462138	74.21	-20.43	shorter	Mock	ns
NHDF	ENST00000469257	75	21.715	longer	Mock	sig
NHDF	ENST00000479035	61.62	-9.12	shorter	Mock	sig
NHDF	ENST00000481195	112.295	44.655	major_longer	Mock	ns
NHDF	ENST00000491306	62.385	-10.825	shorter	Mock	sig
NHDF	ENST00000493678	73.59	16.62	longer	Mock	ns
NHDF	ENST00000496817	77.15	-15.04	shorter	Mock	ns
NHDF	ENST00000501597	78.585	-16.585	shorter	Mock	sig
NHDF	ENST00000503787	109.875	-6.485	shorter	Mock	ns
NHDF	ENST00000507606	70.56	13.42	longer	Mock	ns
NHDF	ENST00000519374	79.62	4.54	longer	Mock	ns
NHDF	ENST00000522111	72	9.975	longer	Mock	ns
NHDF	ENST00000525634	64.87	0.755	longer	Mock	ns
NHDF	ENST00000527673	67.015	-9.145	shorter	Mock	ns
NHDF	ENST00000528157	89.28	1.49	longer	Mock	ns
NHDF	ENST00000529639	63.79	-5.635	shorter	Mock	ns
NHDF	ENST00000530028	81.055	13.68	longer	Mock	ns
NHDF	ENST00000530167	81.79	42.25	major_longer	Mock	sig
NHDF	ENST00000530758	75.13	-8.95	shorter	Mock	ns
NHDF	ENST00000531120	65.13	-3.29	shorter	Mock	ns
NHDF	ENST00000531188	62.37	-11.03	shorter	Mock	ns
NHDF	ENST00000534624	64.945	28.845	major_longer	Mock	ns
NHDF	ENST00000535923	72.62	-10.62	shorter	Mock	ns
NHDF	ENST00000543796	72.62	18.34	longer	Mock	ns
NHDF	ENST00000544848	72.855	-9.625	shorter	Mock	ns
NHDF	ENST00000546591	81.45	-17.71	shorter	Mock	ns
NHDF	ENST00000549920	60.925	-7.105	shorter	Mock	sig
NHDF	ENST00000550697	83.52	-4.8	shorter	Mock	ns
NHDF	ENST00000553851	80.91	0.37	longer	Mock	ns
NHDF	ENST00000555619	114.44	-20.485	shorter	Mock	ns
NHDF	ENST00000557016	101.83	-9.87	shorter	Mock	ns
NHDF	ENST00000568223	73.73	1.04	longer	Mock	ns
NHDF	ENST00000571133	77.19	-2.61	shorter	Mock	ns
NHDF	ENST00000574322	64.2	16.165	longer	Mock	ns
NHDF	ENST00000579408	69.31	-25.315	shorter	Mock	sig
NHDF	ENST00000580261	73.77	-13.63	shorter	Mock	ns
NHDF	ENST00000582401	108.32	10.025	longer	Mock	ns
NHDF	ENST00000582743	93.61	38.575	major_longer	Mock	ns
NHDF	ENST00000588234	67.215	-3.735	shorter	Mock	ns
NHDF	ENST00000591899	77.9	4.49	longer	Mock	ns
NHDF	ENST00000596148	65.955	-14.855	shorter	Mock	ns
NHDF	ENST00000597229	76.15	-19	shorter	Mock	ns
NHDF	ENST00000598742	67.56	-6.7	shorter	Mock	ns
NHDF	ENST00000600659	72.57	-11.07	shorter	Mock	sig
NHDF	ENST00000602676	74.97	18.7	longer	Mock	ns
NHDF	ENST00000607197	59.17	7.55	longer	Mock	ns
NHDF	ENST00000607357	74.54	3.685	longer	Mock	ns
NHDF	ENST00000607484	53.42	14.25	longer	Mock	ns
NHDF	ENST00000610426	66.03	-1.17	shorter	Mock	ns
NHDF	ENST00000612363	98.13	13.27	longer	Mock	ns
NHDF	ENST00000612661	97.835	20.205	longer	Mock	ns
NHDF	ENST00000616316	95.71	7.14	longer	Mock	ns
NHDF	ENST00000619426	80.635	4.42	longer	Mock	ns
NHDF	ENST00000621158	46.445	40.185	major_longer	Mock	ns
NHDF	ENST00000621465	76.01	-0.535	shorter	Mock	ns
NHDF	ENST00000643579	77.43	14.42	longer	Mock	ns
NHDF	ENST00000643754	69.185	-10.345	shorter	Mock	sig
NHDF	ENST00000645674	61.36	-10.4	shorter	Mock	ns
NHDF	ENST00000647248	70.03	-9.95	shorter	Mock	ns
NHDF	ENST00000647841	78.24	-1.59	shorter	Mock	ns
NHDF	ENST00000647956	160.28	-2.99	shorter	Mock	ns
NHDF	ENST00000648006	125.5	8.28	longer	Mock	ns
NHDF	ENST00000648437	62.26	-2.7	shorter	Mock	ns
NHDF	ENST00000648839	64.79	-0.68	shorter	Mock	ns
NHDF	ENST00000649813	78.32	1.93	longer	Mock	ns
NHDF	ENST00000650182	106.455	6.885	longer	Mock	ns
NHDF	ENST00000651154	94.81	22.79	longer	Mock	ns
NHDF	ENST00000651669	69.13	-2.28	shorter	Mock	ns

## Sheet: stats_NHDFs_Mock_vs_HSV-1
Transcript	.y.	group1	group2	n1	n2	statistic	p	p.adj	p.adj.signif	effsize	magnitude	sig
ENST00000000233	PolyA_Length	Human	NHDF	64	185	5798.5	0.808	1	ns	0.0155032	small	ns
ENST00000004982	PolyA_Length	Human	NHDF	90	145	4887.5	0.00123	0.66543	ns	0.210852	small	ns
ENST00000007390	PolyA_Length	Human	NHDF	52	90	2548	0.38	1	ns	0.0739127	small	ns
ENST00000007516	PolyA_Length	Human	NHDF	72	82	3665	0.00988	1	ns	0.208056	small	ns
ENST00000014930	PolyA_Length	Human	NHDF	55	70	1801.5	0.541	1	ns	0.0549399	small	ns
ENST00000037243	PolyA_Length	Human	NHDF	85	85	3620	0.983	1	ns	0.00179271	small	ns
ENST00000052754	PolyA_Length	Human	NHDF	161	628	41969.5	0.000877	0.477088	ns	0.118457	small	ns
ENST00000053867	PolyA_Length	Human	NHDF	178	177	14361.5	0.15	1	ns	0.0763903	small	ns
ENST00000054666	PolyA_Length	Human	NHDF	71	69	2981	0.0269	1	ns	0.187226	small	ns
ENST00000054950	PolyA_Length	Human	NHDF	269	388	58824	0.00553	1	ns	0.108253	small	ns
ENST00000064724	PolyA_Length	Human	NHDF	78	113	3844	0.134	1	ns	0.108479	small	ns
ENST00000175091	PolyA_Length	Human	NHDF	176	343	33624	0.0335	1	ns	0.0933599	small	ns
ENST00000184266	PolyA_Length	Human	NHDF	52	157	4248.5	0.661	1	ns	0.0304699	small	ns
ENST00000196061	PolyA_Length	Human	NHDF	66	159	6366	0.0119	1	ns	0.167805	small	ns
ENST00000200457	PolyA_Length	Human	NHDF	100	141	8394.5	0.0117	1	ns	0.162415	small	ns
ENST00000202773	PolyA_Length	Human	NHDF	987	1098	505088	0.00738	1	ns	0.0586785	small	ns
ENST00000203407	PolyA_Length	Human	NHDF	100	162	9187	0.0682	1	ns	0.112703	small	ns
ENST00000203630	PolyA_Length	Human	NHDF	69	162	6867.5	0.00598	1	ns	0.18095	small	ns
ENST00000215375	PolyA_Length	Human	NHDF	66	61	1860.5	0.463	1	ns	0.0653006	small	ns
ENST00000215565	PolyA_Length	Human	NHDF	80	164	6403	0.762	1	ns	0.0194198	small	ns
ENST00000215570	PolyA_Length	Human	NHDF	77	102	4553	0.0684	1	ns	0.136319	small	ns
ENST00000215754	PolyA_Length	Human	NHDF	202	692	76606.5	0.0376	1	ns	0.0695497	small	ns
ENST00000215832	PolyA_Length	Human	NHDF	65	69	2428	0.41	1	ns	0.0713402	small	ns
ENST00000215882	PolyA_Length	Human	NHDF	89	147	5567	0.0554	1	ns	0.124793	small	ns
ENST00000215909	PolyA_Length	Human	NHDF	2066	5188	4.38211e+06	6.66e-34	4.40226e-31	****	0.142513	small	sig
ENST00000216034	PolyA_Length	Human	NHDF	56	101	2813.5	0.959	1	ns	0.00424059	small	ns
ENST00000216146	PolyA_Length	Human	NHDF	1100	1405	577934	2.13e-27	1.39941e-24	****	0.216663	small	sig
ENST00000216181	PolyA_Length	Human	NHDF	236	178	25274.5	0.000396	0.222156	ns	0.174132	small	ns
ENST00000216185	PolyA_Length	Human	NHDF	51	62	1767	0.284	1	ns	0.100956	small	ns
ENST00000216190	PolyA_Length	Human	NHDF	117	129	6745.5	0.151	1	ns	0.0916262	small	ns
ENST00000216218	PolyA_Length	Human	NHDF	168	187	14852	0.376	1	ns	0.0470598	small	ns
ENST00000216225	PolyA_Length	Human	NHDF	109	138	7329	0.731	1	ns	0.0219111	small	ns
ENST00000216416	PolyA_Length	Human	NHDF	65	113	4315	0.0524	1	ns	0.145489	small	ns
ENST00000216455	PolyA_Length	Human	NHDF	50	71	1974	0.296	1	ns	0.0952265	small	ns
ENST00000217402	PolyA_Length	Human	NHDF	62	115	4306	0.0228	1	ns	0.171265	small	ns
ENST00000217652	PolyA_Length	Human	NHDF	173	373	40165	4.1e-06	0.0024805	**	0.197141	small	sig
ENST00000217971	PolyA_Length	Human	NHDF	102	191	10353.5	0.376	1	ns	0.0517932	small	ns
ENST00000218388	PolyA_Length	Human	NHDF	811	2083	1.06596e+06	5.82e-28	3.82956e-25	****	0.203771	small	sig
ENST00000219070	PolyA_Length	Human	NHDF	144	426	29695	0.568	1	ns	0.0239521	small	ns
ENST00000221801	PolyA_Length	Human	NHDF	93	121	5485.5	0.754	1	ns	0.0214659	small	ns
ENST00000221957	PolyA_Length	Human	NHDF	87	242	10991.5	0.542	1	ns	0.0336554	small	ns
ENST00000222005	PolyA_Length	Human	NHDF	78	167	7661.5	0.0263	1	ns	0.141993	small	ns
ENST00000222008	PolyA_Length	Human	NHDF	124	266	15763	0.482	1	ns	0.0356079	small	ns
ENST00000222247	PolyA_Length	Human	NHDF	4015	1901	3.43628e+06	5.87e-10	3.73332e-07	****	0.0805284	small	sig
ENST00000222693	PolyA_Length	Human	NHDF	58	122	3827	0.377	1	ns	0.0659355	small	ns
ENST00000223061	PolyA_Length	Human	NHDF	226	549	56185.5	0.0389	1	ns	0.0742054	small	ns
ENST00000223095	PolyA_Length	Human	NHDF	148	310	27085.5	0.00175	0.931	ns	0.146223	small	ns
ENST00000223127	PolyA_Length	Human	NHDF	58	103	3165	0.532	1	ns	0.0493978	small	ns
ENST00000223136	PolyA_Length	Human	NHDF	62	139	3807	0.188	1	ns	0.0929646	small	ns
ENST00000223321	PolyA_Length	Human	NHDF	55	109	3371	0.194	1	ns	0.101583	small	ns
ENST00000223357	PolyA_Length	Human	NHDF	64	124	3684.5	0.423	1	ns	0.0584835	small	ns
ENST00000223500	PolyA_Length	Human	NHDF	51	59	1796.5	0.0806	1	ns	0.16688	small	ns
ENST00000223641	PolyA_Length	Human	NHDF	209	229	22709	0.356	1	ns	0.0441087	small	ns
ENST00000224073	PolyA_Length	Human	NHDF	96	314	12492	0.0111	1	ns	0.1254	small	ns
ENST00000224784	PolyA_Length	Human	NHDF	103	188	11356.5	0.0147	1	ns	0.143001	small	ns
ENST00000225655	PolyA_Length	Human	NHDF	816	2157	1069849	1.02e-19	6.681e-17	****	0.166661	small	sig
ENST00000225698	PolyA_Length	Human	NHDF	113	143	9575.5	0.011	1	ns	0.158938	small	ns
ENST00000225964	PolyA_Length	Human	NHDF	1177	4737	2.87655e+06	0.0902	1	ns	0.0220327	small	ns
ENST00000225972	PolyA_Length	Human	NHDF	125	199	14656	0.00689	1	ns	0.15016	small	ns
ENST00000227507	PolyA_Length	Human	NHDF	215	148	16196	0.771	1	ns	0.0152793	small	ns
ENST00000228136	PolyA_Length	Human	NHDF	54	128	3568.5	0.73	1	ns	0.025685	small	ns
ENST00000228251	PolyA_Length	Human	NHDF	120	97	6279.5	0.318	1	ns	0.0678331	small	ns
ENST00000228306	PolyA_Length	Human	NHDF	93	424	15357	0.000836	0.458128	ns	0.146941	small	ns
ENST00000228825	PolyA_Length	Human	NHDF	160	321	26528	0.555	1	ns	0.0269202	small	ns
ENST00000228918	PolyA_Length	Human	NHDF	53	76	2642	0.00267	1	ns	0.264691	small	ns
ENST00000229238	PolyA_Length	Human	NHDF	87	144	7315.5	0.0327	1	ns	0.140575	small	ns
ENST00000229239	PolyA_Length	Human	NHDF	1712	3332	2.64804e+06	3.06e-05	0.0180234	*	0.0586968	small	sig
ENST00000229281	PolyA_Length	Human	NHDF	150	91	5946	0.0941	1	ns	0.107919	small	ns
ENST00000229379	PolyA_Length	Human	NHDF	345	382	63971.5	0.496	1	ns	0.0252295	small	ns
ENST00000229390	PolyA_Length	Human	NHDF	73	104	4346.5	0.101	1	ns	0.123303	small	ns
ENST00000230050	PolyA_Length	Human	NHDF	4109	2356	4.63231e+06	0.00396	1	ns	0.0358326	small	ns
ENST00000230895	PolyA_Length	Human	NHDF	75	178	6858	0.731	1	ns	0.0216433	small	ns
ENST00000231004	PolyA_Length	Human	NHDF	132	514	38165.5	0.0266	1	ns	0.0872516	small	ns
ENST00000231061	PolyA_Length	Human	NHDF	584	2743	828048	0.199	1	ns	0.0222836	small	ns
ENST00000233143	PolyA_Length	Human	NHDF	1626	5732	4.52204e+06	0.0678	1	ns	0.0212908	small	ns
ENST00000233468	PolyA_Length	Human	NHDF	75	130	5189.5	0.443	1	ns	0.0536907	small	ns
ENST00000233809	PolyA_Length	Human	NHDF	71	160	4406.5	0.0066	1	ns	0.178793	small	ns
ENST00000234677	PolyA_Length	Human	NHDF	50	174	4104	0.543	1	ns	0.0406959	small	ns
ENST00000234831	PolyA_Length	Human	NHDF	64	162	5618.5	0.327	1	ns	0.0652628	small	ns
ENST00000234875	PolyA_Length	Human	NHDF	867	701	255083	4.39e-08	2.73497e-05	****	0.138249	small	sig
ENST00000235835	PolyA_Length	Human	NHDF	95	87	4500	0.301	1	ns	0.0767301	small	ns
ENST00000237500	PolyA_Length	Human	NHDF	275	343	52272.5	0.0205	1	ns	0.0931877	small	ns
ENST00000237654	PolyA_Length	Human	NHDF	111	119	6726	0.81	1	ns	0.0158877	small	ns
ENST00000237858	PolyA_Length	Human	NHDF	74	69	2466	0.727	1	ns	0.0293914	small	ns
ENST00000238609	PolyA_Length	Human	NHDF	122	146	7464	0.0225	1	ns	0.139398	small	ns
ENST00000238738	PolyA_Length	Human	NHDF	79	50	2018.5	0.835	1	ns	0.0185147	small	ns
ENST00000242784	PolyA_Length	Human	NHDF	73	167	6036	0.905	1	ns	0.00776201	small	ns
ENST00000243077	PolyA_Length	Human	NHDF	91	132	6001	0.992	1	ns	0.000707094	small	ns
ENST00000243997	PolyA_Length	Human	NHDF	486	641	133026	2.65e-05	0.0156615	*	0.125161	small	sig
ENST00000244520	PolyA_Length	Human	NHDF	58	104	3416	0.163	1	ns	0.109791	small	ns
ENST00000245185	PolyA_Length	Human	NHDF	1224	1363	902333	0.000325	0.182975	ns	0.0706658	small	ns
ENST00000245206	PolyA_Length	Human	NHDF	51	93	2926	0.0207	1	ns	0.193019	small	ns
ENST00000245812	PolyA_Length	Human	NHDF	55	60	1534	0.518	1	ns	0.0605639	small	ns
ENST00000245932	PolyA_Length	Human	NHDF	61	76	2936	0.00749	1	ns	0.228669	small	ns
ENST00000246747	PolyA_Length	Human	NHDF	56	108	3220	0.498	1	ns	0.0530734	small	ns
ENST00000246792	PolyA_Length	Human	NHDF	274	179	23544.5	0.473	1	ns	0.0337499	small	ns
ENST00000246802	PolyA_Length	Human	NHDF	244	151	12905	5.65e-07	0.00034578	***	0.251747	small	sig
ENST00000246868	PolyA_Length	Human	NHDF	74	61	2479	0.327	1	ns	0.0844747	small	ns
ENST00000247655	PolyA_Length	Human	NHDF	373	306	45799.5	9.38e-06	0.00560924	**	0.170056	small	sig
ENST00000248342	PolyA_Length	Human	NHDF	119	139	7494.5	0.194	1	ns	0.080856	small	ns
ENST00000248564	PolyA_Length	Human	NHDF	108	161	9180	0.438	1	ns	0.0473745	small	ns
ENST00000248566	PolyA_Length	Human	NHDF	96	150	6826.5	0.493	1	ns	0.0437406	small	ns
ENST00000249014	PolyA_Length	Human	NHDF	69	83	3652	0.00354	1	ns	0.23668	small	ns
ENST00000249289	PolyA_Length	Human	NHDF	99	115	6522.5	0.0663	1	ns	0.125625	small	ns
ENST00000249364	PolyA_Length	Human	NHDF	92	314	17339.5	0.00345	1	ns	0.145176	small	ns
ENST00000250495	PolyA_Length	Human	NHDF	85	238	9483	0.393	1	ns	0.0475813	small	ns
ENST00000250498	PolyA_Length	Human	NHDF	200	224	25236	0.0244	1	ns	0.10934	small	ns
ENST00000250784	PolyA_Length	Human	NHDF	347	279	41156.5	0.00127	0.6858	ns	0.128837	small	ns
ENST00000251453	PolyA_Length	Human	NHDF	167	1203	93189.5	0.13	1	ns	0.0409465	small	ns
ENST00000252603	PolyA_Length	Human	NHDF	113	139	6783.5	0.0631	1	ns	0.11713	small	ns
ENST00000252699	PolyA_Length	Human	NHDF	70	128	4775.5	0.444	1	ns	0.0544798	small	ns
ENST00000252818	PolyA_Length	Human	NHDF	194	157	17729.5	0.00817	1	ns	0.141202	small	ns
ENST00000252934	PolyA_Length	Human	NHDF	54	108	2857	0.835	1	ns	0.0164696	small	ns
ENST00000253023	PolyA_Length	Human	NHDF	80	127	6743	7.44e-05	0.0433752	*	0.275435	small	sig
ENST00000253024	PolyA_Length	Human	NHDF	64	148	5541	0.0498	1	ns	0.134837	small	ns
ENST00000253108	PolyA_Length	Human	NHDF	158	188	12848.5	0.0307	1	ns	0.116217	small	ns
ENST00000253413	PolyA_Length	Human	NHDF	112	93	5951	0.0791	1	ns	0.122721	small	ns
ENST00000253788	PolyA_Length	Human	NHDF	1242	1225	734782	0.143	1	ns	0.0295268	small	ns
ENST00000253814	PolyA_Length	Human	NHDF	54	78	2705	0.00561	1	ns	0.241302	small	ns
ENST00000254301	PolyA_Length	Human	NHDF	263	528	62409	0.0204	1	ns	0.0824836	small	ns
ENST00000254722	PolyA_Length	Human	NHDF	65	80	1954	0.0103	1	ns	0.213286	small	ns
ENST00000254810	PolyA_Length	Human	NHDF	369	335	69412	0.00478	1	ns	0.106352	small	ns
ENST00000255608	PolyA_Length	Human	NHDF	80	93	3939.5	0.505	1	ns	0.0508091	small	ns
ENST00000256015	PolyA_Length	Human	NHDF	58	77	2210	0.92	1	ns	0.00879879	small	ns
ENST00000256196	PolyA_Length	Human	NHDF	50	84	2270.5	0.434	1	ns	0.0677597	small	ns
ENST00000256429	PolyA_Length	Human	NHDF	53	63	1784	0.528	1	ns	0.0589206	small	ns
ENST00000256433	PolyA_Length	Human	NHDF	64	75	2679	0.239	1	ns	0.100001	small	ns
ENST00000256545	PolyA_Length	Human	NHDF	57	76	2979	0.000221	0.125307	ns	0.320523	moderate	ns
ENST00000256689	PolyA_Length	Human	NHDF	114	231	14051	0.311	1	ns	0.0546181	small	ns
ENST00000256759	PolyA_Length	Human	NHDF	62	136	3845.5	0.322	1	ns	0.0704133	small	ns
ENST00000256854	PolyA_Length	Human	NHDF	51	86	2463	0.23	1	ns	0.102712	small	ns
ENST00000256951	PolyA_Length	Human	NHDF	85	117	5305.5	0.418	1	ns	0.0571228	small	ns
ENST00000257013	PolyA_Length	Human	NHDF	153	243	17896	0.532	1	ns	0.0314228	small	ns
ENST00000257497	PolyA_Length	Human	NHDF	128	510	37632	0.00742	1	ns	0.106002	small	ns
ENST00000257770	PolyA_Length	Human	NHDF	60	103	3562	0.105	1	ns	0.12721	small	ns
ENST00000257857	PolyA_Length	Human	NHDF	628	1195	418067	6.05e-05	0.035453	*	0.0939378	small	sig
ENST00000257904	PolyA_Length	Human	NHDF	72	131	5047	0.409	1	ns	0.0580168	small	ns
ENST00000258341	PolyA_Length	Human	NHDF	83	170	8177	0.0402	1	ns	0.129075	small	ns
ENST00000258424	PolyA_Length	Human	NHDF	200	289	24839	0.00822	1	ns	0.119538	small	ns
ENST00000258534	PolyA_Length	Human	NHDF	101	79	4405	0.232	1	ns	0.0892713	small	ns
ENST00000258739	PolyA_Length	Human	NHDF	181	350	31012	0.693	1	ns	0.0171683	small	ns
ENST00000259457	PolyA_Length	Human	NHDF	113	164	9869	0.358	1	ns	0.0552948	small	ns
ENST00000260356	PolyA_Length	Human	NHDF	626	575	165408	0.0153	1	ns	0.0700005	small	ns
ENST00000260379	PolyA_Length	Human	NHDF	6091	3085	8326408	4.78e-19	3.12612e-16	****	0.09309	small	sig
ENST00000260408	PolyA_Length	Human	NHDF	55	59	1598	0.892	1	ns	0.0130122	small	ns
ENST00000260641	PolyA_Length	Human	NHDF	80	139	7382.5	5.45e-05	0.0319915	*	0.272755	small	sig
ENST00000261313	PolyA_Length	Human	NHDF	111	205	9833	0.0464	1	ns	0.112064	small	ns
ENST00000261416	PolyA_Length	Human	NHDF	56	93	2903	0.242	1	ns	0.0960036	small	ns
ENST00000261479	PolyA_Length	Human	NHDF	81	88	4058	0.12	1	ns	0.119582	small	ns
ENST00000261507	PolyA_Length	Human	NHDF	52	93	2231	0.442	1	ns	0.064022	small	ns
ENST00000261623	PolyA_Length	Human	NHDF	51	182	4322	0.454	1	ns	0.0491219	small	ns
ENST00000261692	PolyA_Length	Human	NHDF	112	329	19445	0.381	1	ns	0.041733	small	ns
ENST00000261700	PolyA_Length	Human	NHDF	53	108	2840.5	0.94	1	ns	0.0060955	small	ns
ENST00000261735	PolyA_Length	Human	NHDF	109	121	5698	0.0754	1	ns	0.117318	small	ns
ENST00000261890	PolyA_Length	Human	NHDF	91	96	5155.5	0.0334	1	ns	0.155663	small	ns
ENST00000261921	PolyA_Length	Human	NHDF	96	266	11374	0.113	1	ns	0.0833623	small	ns
ENST00000262030	PolyA_Length	Human	NHDF	337	495	93122.5	0.00431	1	ns	0.0989764	small	ns
ENST00000262056	PolyA_Length	Human	NHDF	160	180	12082	0.0104	1	ns	0.13896	small	ns
ENST00000262193	PolyA_Length	Human	NHDF	102	255	13215	0.812	1	ns	0.0126172	small	ns
ENST00000262225	PolyA_Length	Human	NHDF	122	274	18626	0.0691	1	ns	0.0913651	small	ns
ENST00000262238	PolyA_Length	Human	NHDF	61	60	2568	0.000132	0.075768	ns	0.347803	moderate	ns
ENST00000262428	PolyA_Length	Human	NHDF	273	371	59677	0.000108	0.062316	ns	0.152599	small	ns
ENST00000262584	PolyA_Length	Human	NHDF	531	1206	301865	0.057	1	ns	0.0456625	small	ns
ENST00000262646	PolyA_Length	Human	NHDF	93	110	5120.5	0.99	1	ns	0.000925663	small	ns
ENST00000262768	PolyA_Length	Human	NHDF	203	429	51650	0.000156	0.089232	ns	0.150448	small	ns
ENST00000262812	PolyA_Length	Human	NHDF	109	191	10958	0.448	1	ns	0.0438221	small	ns
ENST00000262942	PolyA_Length	Human	NHDF	85	180	8500.5	0.144	1	ns	0.0897131	small	ns
ENST00000262947	PolyA_Length	Human	NHDF	218	266	38948	7.94e-11	5.0816e-08	****	0.295546	small	sig
ENST00000262948	PolyA_Length	Human	NHDF	93	177	7768.5	0.449	1	ns	0.0461146	small	ns
ENST00000263228	PolyA_Length	Human	NHDF	80	74	3233.5	0.324	1	ns	0.0797005	small	ns
ENST00000263238	PolyA_Length	Human	NHDF	88	168	8873.5	0.00849	1	ns	0.164555	small	ns
ENST00000263270	PolyA_Length	Human	NHDF	93	253	13124	0.0994	1	ns	0.0886065	small	ns
ENST00000263277	PolyA_Length	Human	NHDF	178	273	23834.5	0.733	1	ns	0.0160973	small	ns
ENST00000263354	PolyA_Length	Human	NHDF	59	75	2781.5	0.0108	1	ns	0.220307	small	ns
ENST00000263398	PolyA_Length	Human	NHDF	99	501	21393	0.0307	1	ns	0.0882368	small	ns
ENST00000263645	PolyA_Length	Human	NHDF	638	811	274046	0.0524	1	ns	0.0509573	small	ns
ENST00000263734	PolyA_Length	Human	NHDF	51	55	1642	0.131	1	ns	0.147091	small	ns
ENST00000264039	PolyA_Length	Human	NHDF	86	194	9897	0.0129	1	ns	0.148675	small	ns
ENST00000264202	PolyA_Length	Human	NHDF	115	377	22591	0.494	1	ns	0.0308584	small	ns
ENST00000264258	PolyA_Length	Human	NHDF	142	1413	93435.5	0.177	1	ns	0.0342426	small	ns
ENST00000264552	PolyA_Length	Human	NHDF	186	195	26477.5	8.26e-15	5.37726e-12	****	0.397758	moderate	sig
ENST00000264639	PolyA_Length	Human	NHDF	52	108	2978.5	0.536	1	ns	0.0491054	small	ns
ENST00000264710	PolyA_Length	Human	NHDF	53	82	2605	0.0519	1	ns	0.16753	small	ns
ENST00000264893	PolyA_Length	Human	NHDF	53	117	3209	0.716	1	ns	0.0279941	small	ns
ENST00000265070	PolyA_Length	Human	NHDF	53	75	2186.5	0.337	1	ns	0.0850895	small	ns
ENST00000265087	PolyA_Length	Human	NHDF	109	251	16970	0.000287	0.161868	ns	0.19116	small	ns
ENST00000265339	PolyA_Length	Human	NHDF	60	55	2191	0.00248	1	ns	0.282457	small	ns
ENST00000265462	PolyA_Length	Human	NHDF	160	293	22994	0.738	1	ns	0.0157346	small	ns
ENST00000265881	PolyA_Length	Human	NHDF	88	181	8484	0.386	1	ns	0.0529609	small	ns
ENST00000266085	PolyA_Length	Human	NHDF	267	552	90708.5	8.24e-08	5.11704e-05	****	0.187364	small	sig
ENST00000266718	PolyA_Length	Human	NHDF	176	362	29753	0.214	1	ns	0.0535962	small	ns
ENST00000266735	PolyA_Length	Human	NHDF	54	133	3106.5	0.149	1	ns	0.105624	small	ns
ENST00000267884	PolyA_Length	Human	NHDF	233	375	45077	0.51	1	ns	0.0267606	small	ns
ENST00000267970	PolyA_Length	Human	NHDF	51	51	1594	0.0499	1	ns	0.194496	small	ns
ENST00000269321	PolyA_Length	Human	NHDF	228	247	30492.5	0.118	1	ns	0.0716669	small	ns
ENST00000269593	PolyA_Length	Human	NHDF	442	1088	293550	1.21e-11	7.7803e-09	****	0.173319	small	sig
ENST00000269601	PolyA_Length	Human	NHDF	50	97	2330	0.699	1	ns	0.0320372	small	ns
ENST00000270142	PolyA_Length	Human	NHDF	112	277	16060	0.586	1	ns	0.0276704	small	ns
ENST00000270221	PolyA_Length	Human	NHDF	178	307	27646.5	0.828	1	ns	0.00987408	small	ns
ENST00000270625	PolyA_Length	Human	NHDF	150	1258	96368.5	0.668	1	ns	0.0114282	small	ns
ENST00000270645	PolyA_Length	Human	NHDF	53	317	8416	0.983	1	ns	0.00111807	small	ns
ENST00000270776	PolyA_Length	Human	NHDF	162	130	9582.5	0.187	1	ns	0.0773242	small	ns
ENST00000270792	PolyA_Length	Human	NHDF	900	1276	552427	0.131	1	ns	0.0323373	small	ns
ENST00000271308	PolyA_Length	Human	NHDF	83	127	5599	0.446	1	ns	0.0526544	small	ns
ENST00000271628	PolyA_Length	Human	NHDF	90	70	3748	0.0399	1	ns	0.162611	small	ns
ENST00000271638	PolyA_Length	Human	NHDF	500	1014	270692	0.0316	1	ns	0.0552276	small	ns
ENST00000272233	PolyA_Length	Human	NHDF	90	84	4226	0.18	1	ns	0.101829	small	ns
ENST00000272317	PolyA_Length	Human	NHDF	314	783	120396	0.593	1	ns	0.0161368	small	ns
ENST00000272348	PolyA_Length	Human	NHDF	77	134	4261.5	0.0356	1	ns	0.144717	small	ns
ENST00000273258	PolyA_Length	Human	NHDF	77	158	6666.5	0.233	1	ns	0.0778158	small	ns
ENST00000273480	PolyA_Length	Human	NHDF	79	113	4720	0.499	1	ns	0.0488535	small	ns
ENST00000273550	PolyA_Length	Human	NHDF	184	4372	380540	0.215	1	ns	0.0183802	small	ns
ENST00000274065	PolyA_Length	Human	NHDF	192	1503	140948	0.601	1	ns	0.0127012	small	ns
ENST00000274137	PolyA_Length	Human	NHDF	88	160	5369	0.002	1	ns	0.196309	small	ns
ENST00000274242	PolyA_Length	Human	NHDF	3829	1625	2.92631e+06	0.000513	0.285228	ns	0.0470382	small	ns
ENST00000274606	PolyA_Length	Human	NHDF	66	147	3920.5	0.0254	1	ns	0.153278	small	ns
ENST00000274787	PolyA_Length	Human	NHDF	120	111	6446.5	0.675	1	ns	0.0276813	small	ns
ENST00000275603	PolyA_Length	Human	NHDF	51	111	3314	0.0815	1	ns	0.13699	small	ns
ENST00000276914	PolyA_Length	Human	NHDF	111	65	3757	0.648	1	ns	0.0345439	small	ns
ENST00000278671	PolyA_Length	Human	NHDF	78	131	5050	0.89	1	ns	0.0096511	small	ns
ENST00000278840	PolyA_Length	Human	NHDF	58	156	4266	0.522	1	ns	0.0438034	small	ns
ENST00000279022	PolyA_Length	Human	NHDF	487	1233	308490	0.374	1	ns	0.0214477	small	ns
ENST00000279281	PolyA_Length	Human	NHDF	63	74	1760	0.0137	1	ns	0.210689	small	ns
ENST00000280258	PolyA_Length	Human	NHDF	95	225	14287	1.94e-06	0.00117952	**	0.266105	small	sig
ENST00000280326	PolyA_Length	Human	NHDF	105	145	8738.5	0.0461	1	ns	0.126195	small	ns
ENST00000280527	PolyA_Length	Human	NHDF	52	88	2782	0.0333	1	ns	0.180053	small	ns
ENST00000281031	PolyA_Length	Human	NHDF	80	149	7862	6.94e-05	0.0405296	*	0.262955	small	sig
ENST00000281871	PolyA_Length	Human	NHDF	79	257	11543	0.0655	1	ns	0.100533	small	ns
ENST00000282388	PolyA_Length	Human	NHDF	104	120	6318.5	0.872	1	ns	0.0108427	small	ns
ENST00000284240	PolyA_Length	Human	NHDF	165	640	55891.5	0.246	1	ns	0.0409131	small	ns
ENST00000284440	PolyA_Length	Human	NHDF	74	303	10140	0.203	1	ns	0.0656336	small	ns
ENST00000285930	PolyA_Length	Human	NHDF	197	156	16840.5	0.122	1	ns	0.0824235	small	ns
ENST00000286788	PolyA_Length	Human	NHDF	54	102	3454	0.00917	1	ns	0.208776	small	ns
ENST00000288937	PolyA_Length	Human	NHDF	115	81	4815.5	0.687	1	ns	0.0288599	small	ns
ENST00000290349	PolyA_Length	Human	NHDF	77	95	3964.5	0.345	1	ns	0.0720834	small	ns
ENST00000290541	PolyA_Length	Human	NHDF	206	248	26544	0.473	1	ns	0.0337208	small	ns
ENST00000290949	PolyA_Length	Human	NHDF	80	75	3194	0.488	1	ns	0.0557942	small	ns
ENST00000291295	PolyA_Length	Human	NHDF	108	349	22638.5	0.00157	0.84466	ns	0.147911	small	ns
ENST00000291386	PolyA_Length	Human	NHDF	82	147	6025	0.998	1	ns	0.000274963	small	ns
ENST00000292147	PolyA_Length	Human	NHDF	60	100	3078	0.785	1	ns	0.0217339	small	ns
ENST00000292807	PolyA_Length	Human	NHDF	64	189	6132	0.869	1	ns	0.0104369	small	ns
ENST00000292907	PolyA_Length	Human	NHDF	55	63	1450	0.128	1	ns	0.140295	small	ns
ENST00000293379	PolyA_Length	Human	NHDF	151	178	16809.5	8.86e-05	0.051507	ns	0.216138	small	ns
ENST00000293831	PolyA_Length	Human	NHDF	51	373	14364	3.4e-09	2.1488e-06	****	0.287104	small	sig
ENST00000294189	PolyA_Length	Human	NHDF	108	817	33099.5	2.42e-05	0.0143506	*	0.13884	small	sig
ENST00000295006	PolyA_Length	Human	NHDF	67	253	10111.5	0.0151	1	ns	0.135815	small	ns
ENST00000295633	PolyA_Length	Human	NHDF	165	404	38262.5	0.00558	1	ns	0.116207	small	ns
ENST00000295666	PolyA_Length	Human	NHDF	106	451	28901.5	0.000802	0.440298	ns	0.142051	small	ns
ENST00000295688	PolyA_Length	Human	NHDF	69	139	5925.5	0.00572	1	ns	0.191705	small	ns
ENST00000295702	PolyA_Length	Human	NHDF	168	315	24587	0.2	1	ns	0.0583341	small	ns
ENST00000295927	PolyA_Length	Human	NHDF	158	406	33456.5	0.426	1	ns	0.0334966	small	ns
ENST00000295955	PolyA_Length	Human	NHDF	1152	155	82661.5	0.134	1	ns	0.041497	small	ns
ENST00000296255	PolyA_Length	Human	NHDF	95	197	9982.5	0.356	1	ns	0.0541067	small	ns
ENST00000296412	PolyA_Length	Human	NHDF	115	172	10775	0.199	1	ns	0.07582	small	ns
ENST00000296417	PolyA_Length	Human	NHDF	54	320	10834	0.00284	1	ns	0.154385	small	ns
ENST00000296511	PolyA_Length	Human	NHDF	375	910	188923	0.00248	1	ns	0.0844084	small	ns
ENST00000297268	PolyA_Length	Human	NHDF	365	5286	898904	0.0291	1	ns	0.0290324	small	ns
ENST00000297290	PolyA_Length	Human	NHDF	502	256	64866	0.831	1	ns	0.00777129	small	ns
ENST00000297350	PolyA_Length	Human	NHDF	114	274	17804	0.0299	1	ns	0.110287	small	ns
ENST00000297785	PolyA_Length	Human	NHDF	63	369	10789	0.363	1	ns	0.0438377	small	ns
ENST00000298289	PolyA_Length	Human	NHDF	212	217	20723	0.076	1	ns	0.0856987	small	ns
ENST00000298316	PolyA_Length	Human	NHDF	97	56	3062	0.191	1	ns	0.105945	small	ns
ENST00000298510	PolyA_Length	Human	NHDF	77	105	4291	0.48	1	ns	0.0524585	small	ns
ENST00000299166	PolyA_Length	Human	NHDF	86	78	3163.5	0.532	1	ns	0.0489808	small	ns
ENST00000299300	PolyA_Length	Human	NHDF	50	108	3152	0.0914	1	ns	0.134433	small	ns
ENST00000299424	PolyA_Length	Human	NHDF	158	163	11165	0.0395	1	ns	0.114945	small	ns
ENST00000299855	PolyA_Length	Human	NHDF	86	159	7951	0.0355	1	ns	0.134424	small	ns
ENST00000300527	PolyA_Length	Human	NHDF	604	1547	393094	1.04e-08	6.5104e-06	****	0.123426	small	sig
ENST00000301012	PolyA_Length	Human	NHDF	65	83	2734.5	0.888	1	ns	0.011751	small	ns
ENST00000301072	PolyA_Length	Human	NHDF	250	267	39963.5	0.000104	0.060112	ns	0.170703	small	ns
ENST00000301200	PolyA_Length	Human	NHDF	52	153	4093	0.757	1	ns	0.0217336	small	ns
ENST00000301457	PolyA_Length	Human	NHDF	53	68	1930	0.505	1	ns	0.0607906	small	ns
ENST00000301464	PolyA_Length	Human	NHDF	306	956	123013	2.78e-05	0.016402	*	0.117974	small	sig
ENST00000301522	PolyA_Length	Human	NHDF	83	198	7493.5	0.245	1	ns	0.0694512	small	ns
ENST00000301587	PolyA_Length	Human	NHDF	154	294	22467	0.896	1	ns	0.00620713	small	ns
ENST00000301821	PolyA_Length	Human	NHDF	1048	1458	640716	5.21e-12	3.35524e-09	****	0.13783	small	sig
ENST00000302182	PolyA_Length	Human	NHDF	442	708	161026	0.406	1	ns	0.0245303	small	ns
ENST00000302386	PolyA_Length	Human	NHDF	256	346	39146.5	0.0148	1	ns	0.0993266	small	ns
ENST00000302503	PolyA_Length	Human	NHDF	66	78	2955	0.127	1	ns	0.127301	small	ns
ENST00000302907	PolyA_Length	Human	NHDF	682	730	205956	1.99e-08	1.24176e-05	****	0.149369	small	sig
ENST00000303004	PolyA_Length	Human	NHDF	132	66	4285.5	0.854	1	ns	0.0131814	small	ns
ENST00000303127	PolyA_Length	Human	NHDF	109	152	9599	0.0288	1	ns	0.135335	small	ns
ENST00000303204	PolyA_Length	Human	NHDF	107	205	11764	0.293	1	ns	0.0596154	small	ns
ENST00000303210	PolyA_Length	Human	NHDF	70	226	9440	0.0145	1	ns	0.14212	small	ns
ENST00000303305	PolyA_Length	Human	NHDF	58	96	3426	0.0168	1	ns	0.192908	small	ns
ENST00000303436	PolyA_Length	Human	NHDF	152	269	22825.5	0.0471	1	ns	0.0967935	small	ns
ENST00000303575	PolyA_Length	Human	NHDF	98	186	9254	0.832	1	ns	0.0126261	small	ns
ENST00000303577	PolyA_Length	Human	NHDF	335	257	52624	3.44e-06	0.00208464	**	0.190818	small	sig
ENST00000303904	PolyA_Length	Human	NHDF	53	180	4480	0.502	1	ns	0.0440482	small	ns
ENST00000303927	PolyA_Length	Human	NHDF	172	310	24772.5	0.198	1	ns	0.0586861	small	ns
ENST00000304312	PolyA_Length	Human	NHDF	129	147	8239.5	0.0606	1	ns	0.112996	small	ns
ENST00000304636	PolyA_Length	Human	NHDF	199	855	84351	0.852	1	ns	0.00574607	small	ns
ENST00000304735	PolyA_Length	Human	NHDF	62	164	6626	0.00044	0.2464	ns	0.233879	small	ns
ENST00000304858	PolyA_Length	Human	NHDF	62	86	2998.5	0.197	1	ns	0.106222	small	ns
ENST00000304863	PolyA_Length	Human	NHDF	103	128	7915	0.00881	1	ns	0.172416	small	ns
ENST00000305105	PolyA_Length	Human	NHDF	96	128	6391	0.608	1	ns	0.034382	small	ns
ENST00000305786	PolyA_Length	Human	NHDF	81	92	4829.5	0.000792	0.4356	ns	0.255228	small	ns
ENST00000305943	PolyA_Length	Human	NHDF	99	141	5761	0.0214	1	ns	0.148551	small	ns
ENST00000306384	PolyA_Length	Human	NHDF	64	118	3240	0.115	1	ns	0.117075	small	ns
ENST00000306434	PolyA_Length	Human	NHDF	87	58	2372	0.544	1	ns	0.0506097	small	ns
ENST00000306442	PolyA_Length	Human	NHDF	51	109	2838	0.832	1	ns	0.0169346	small	ns
ENST00000307630	PolyA_Length	Human	NHDF	57	64	2282	0.0175	1	ns	0.216201	small	ns
ENST00000307839	PolyA_Length	Human	NHDF	372	1084	189634	0.0866	1	ns	0.0449069	small	ns
ENST00000307961	PolyA_Length	Human	NHDF	1262	765	413540	6.11e-08	3.80042e-05	****	0.120288	small	sig
ENST00000307998	PolyA_Length	Human	NHDF	87	200	9464.5	0.237	1	ns	0.0698323	small	ns
ENST00000308961	PolyA_Length	Human	NHDF	240	286	31424.5	0.0954	1	ns	0.0727156	small	ns
ENST00000309083	PolyA_Length	Human	NHDF	258	261	41987	1.12e-06	0.0006832	***	0.213744	small	sig
ENST00000309212	PolyA_Length	Human	NHDF	89	295	14208.5	0.239	1	ns	0.0601055	small	ns
ENST00000309268	PolyA_Length	Human	NHDF	62	5792	152254	0.0392	1	ns	0.0269534	small	ns
ENST00000309311	PolyA_Length	Human	NHDF	2025	1900	1650276	1.28e-14	8.32e-12	****	0.123033	small	sig
ENST00000309318	PolyA_Length	Human	NHDF	197	457	53694.5	9.03e-05	0.052374	ns	0.153112	small	ns
ENST00000309324	PolyA_Length	Human	NHDF	82	86	3264	0.407	1	ns	0.0641414	small	ns
ENST00000309422	PolyA_Length	Human	NHDF	124	72	4560	0.803	1	ns	0.0179112	small	ns
ENST00000309451	PolyA_Length	Human	NHDF	70	82	2390	0.0763	1	ns	0.143916	small	ns
ENST00000311086	PolyA_Length	Human	NHDF	65	51	2221	0.00174	0.92742	ns	0.291019	small	ns
ENST00000311111	PolyA_Length	Human	NHDF	903	776	322318	0.00463	1	ns	0.0691034	small	ns
ENST00000311330	PolyA_Length	Human	NHDF	279	527	85385	0.000161	0.091931	ns	0.132946	small	ns
ENST00000311481	PolyA_Length	Human	NHDF	132	234	16337.5	0.358	1	ns	0.0480526	small	ns
ENST00000311528	PolyA_Length	Human	NHDF	2033	1580	1.38792e+06	2.32e-12	1.4964e-09	****	0.116686	small	sig
ENST00000311549	PolyA_Length	Human	NHDF	184	862	72286.5	0.0593	1	ns	0.0583272	small	ns
ENST00000312175	PolyA_Length	Human	NHDF	59	146	4402	0.806	1	ns	0.0172545	small	ns
ENST00000312515	PolyA_Length	Human	NHDF	64	265	10409.5	0.00473	1	ns	0.155764	small	ns
ENST00000312579	PolyA_Length	Human	NHDF	134	297	22596.5	0.0242	1	ns	0.108553	small	ns
ENST00000313468	PolyA_Length	Human	NHDF	60	157	5091	0.358	1	ns	0.0625219	small	ns
ENST00000313511	PolyA_Length	Human	NHDF	103	154	8271.5	0.56	1	ns	0.0363708	small	ns
ENST00000313601	PolyA_Length	Human	NHDF	63	320	9722.5	0.657	1	ns	0.0227435	small	ns
ENST00000314133	PolyA_Length	Human	NHDF	293	465	66491	0.578	1	ns	0.0201865	small	ns
ENST00000314222	PolyA_Length	Human	NHDF	185	76	8839	0.0011	0.5973	ns	0.2021	small	ns
ENST00000314355	PolyA_Length	Human	NHDF	112	114	6910	0.285	1	ns	0.0711948	small	ns
ENST00000314797	PolyA_Length	Human	NHDF	62	85	2416	0.391	1	ns	0.07085	small	ns
ENST00000314888	PolyA_Length	Human	NHDF	102	113	8107	2.67e-07	0.000164739	***	0.350964	moderate	sig
ENST00000315323	PolyA_Length	Human	NHDF	50	56	1617	0.171	1	ns	0.133391	small	ns
ENST00000315717	PolyA_Length	Human	NHDF	97	333	18008.5	0.0846	1	ns	0.083187	small	ns
ENST00000315758	PolyA_Length	Human	NHDF	90	168	8754.5	0.0366	1	ns	0.130179	small	ns
ENST00000316084	PolyA_Length	Human	NHDF	1363	1130	662662	1.92e-09	1.21728e-06	****	0.120262	small	sig
ENST00000316448	PolyA_Length	Human	NHDF	54	584	17490	0.184	1	ns	0.052609	small	ns
ENST00000316939	PolyA_Length	Human	NHDF	68	151	5712.5	0.183	1	ns	0.0900986	small	ns
ENST00000317702	PolyA_Length	Human	NHDF	157	209	20334	8.85e-05	0.051507	ns	0.204932	small	ns
ENST00000317881	PolyA_Length	Human	NHDF	94	211	12700.5	9.11e-05	0.0527469	ns	0.224113	small	ns
ENST00000318388	PolyA_Length	Human	NHDF	74	75	2852	0.771	1	ns	0.0239495	small	ns
ENST00000318607	PolyA_Length	Human	NHDF	313	312	50968	0.343	1	ns	0.0379252	small	ns
ENST00000318911	PolyA_Length	Human	NHDF	104	102	5437	0.757	1	ns	0.0216624	small	ns
ENST00000320095	PolyA_Length	Human	NHDF	80	101	5327.5	0.000237	0.134142	ns	0.273374	small	ns
ENST00000320623	PolyA_Length	Human	NHDF	121	577	47991	8.75e-11	5.59125e-08	****	0.245547	small	sig
ENST00000320785	PolyA_Length	Human	NHDF	72	86	3114	0.951	1	ns	0.00499944	small	ns
ENST00000320954	PolyA_Length	Human	NHDF	162	244	19312	0.697	1	ns	0.0193739	small	ns
ENST00000321153	PolyA_Length	Human	NHDF	1801	1918	1616152	0.000693	0.382536	ns	0.0556257	small	ns
ENST00000321265	PolyA_Length	Human	NHDF	64	97	3603	0.0851	1	ns	0.135846	small	ns
ENST00000321348	PolyA_Length	Human	NHDF	86	60	2809	0.363	1	ns	0.0753818	small	ns
ENST00000321358	PolyA_Length	Human	NHDF	1266	918	571382	0.504	1	ns	0.0142867	small	ns
ENST00000321394	PolyA_Length	Human	NHDF	93	150	8567	0.00281	1	ns	0.191756	small	ns
ENST00000321556	PolyA_Length	Human	NHDF	54	80	2186	0.908	1	ns	0.0101883	small	ns
ENST00000321562	PolyA_Length	Human	NHDF	61	289	8188	0.383	1	ns	0.0466348	small	ns
ENST00000322028	PolyA_Length	Human	NHDF	521	672	183486	0.153	1	ns	0.0413541	small	ns
ENST00000322088	PolyA_Length	Human	NHDF	62	194	7485	0.00376	1	ns	0.181143	small	ns
ENST00000322203	PolyA_Length	Human	NHDF	2067	1182	1.05565e+06	1.11e-10	7.0707e-08	****	0.11318	small	sig
ENST00000322347	PolyA_Length	Human	NHDF	149	135	8900.5	0.0943	1	ns	0.0993305	small	ns
ENST00000322753	PolyA_Length	Human	NHDF	115	192	10757.5	0.708	1	ns	0.0214173	small	ns
ENST00000322764	PolyA_Length	Human	NHDF	217	340	43900.5	0.000154	0.088242	ns	0.160371	small	ns
ENST00000322989	PolyA_Length	Human	NHDF	140	105	6980	0.501	1	ns	0.0430609	small	ns
ENST00000323345	PolyA_Length	Human	NHDF	1655	1714	1177785	1.56e-17	1.01868e-14	****	0.146834	small	sig
ENST00000323699	PolyA_Length	Human	NHDF	63	96	3823	0.00492	1	ns	0.223138	small	ns
ENST00000324460	PolyA_Length	Human	NHDF	142	342	27030.5	0.0498	1	ns	0.0891735	small	ns
ENST00000324873	PolyA_Length	Human	NHDF	87	276	11757.5	0.771	1	ns	0.0152827	small	ns
ENST00000326577	PolyA_Length	Human	NHDF	341	214	45919	2.91e-07	0.000179256	***	0.217734	small	sig
ENST00000326925	PolyA_Length	Human	NHDF	61	78	2355.5	0.922	1	ns	0.00846011	small	ns
ENST00000327300	PolyA_Length	Human	NHDF	90	93	3887.5	0.407	1	ns	0.0613876	small	ns
ENST00000327435	PolyA_Length	Human	NHDF	60	150	4463	0.927	1	ns	0.00641831	small	ns
ENST00000327773	PolyA_Length	Human	NHDF	183	189	17744.5	0.664	1	ns	0.022552	small	ns
ENST00000327858	PolyA_Length	Human	NHDF	191	278	25421	0.434	1	ns	0.0361181	small	ns
ENST00000327892	PolyA_Length	Human	NHDF	414	1127	284540	3.62e-11	2.32404e-08	****	0.168613	small	sig
ENST00000328848	PolyA_Length	Human	NHDF	139	86	6620.5	0.175	1	ns	0.0904143	small	ns
ENST00000328965	PolyA_Length	Human	NHDF	150	156	12796.5	0.157	1	ns	0.0810143	small	ns
ENST00000329251	PolyA_Length	Human	NHDF	1132	1112	540537	7.03e-09	4.41484e-06	****	0.12223	small	sig
ENST00000329399	PolyA_Length	Human	NHDF	69	93	3115.5	0.754	1	ns	0.0247489	small	ns
ENST00000329608	PolyA_Length	Human	NHDF	55	62	2281.5	0.00166	0.8881	ns	0.291058	small	ns
ENST00000329970	PolyA_Length	Human	NHDF	70	113	4216	0.454	1	ns	0.0553999	small	ns
ENST00000330133	PolyA_Length	Human	NHDF	61	86	2118.5	0.0475	1	ns	0.163587	small	ns
ENST00000330295	PolyA_Length	Human	NHDF	97	196	9752.5	0.719	1	ns	0.0211002	small	ns
ENST00000330398	PolyA_Length	Human	NHDF	312	252	51764	9.7e-11	6.1886e-08	****	0.272514	small	sig
ENST00000330720	PolyA_Length	Human	NHDF	142	258	20100.5	0.107	1	ns	0.0805497	small	ns
ENST00000330899	PolyA_Length	Human	NHDF	132	110	8467	0.0261	1	ns	0.143088	small	ns
ENST00000330938	PolyA_Length	Human	NHDF	60	168	5758	0.102	1	ns	0.108418	small	ns
ENST00000331595	PolyA_Length	Human	NHDF	53	262	6266	0.263	1	ns	0.06308	small	ns
ENST00000331825	PolyA_Length	Human	NHDF	6659	4718	1.49641e+07	1.61e-05	0.0095795	**	0.0404416	small	sig
ENST00000332118	PolyA_Length	Human	NHDF	88	82	3762.5	0.631	1	ns	0.0369529	small	ns
ENST00000332556	PolyA_Length	Human	NHDF	172	235	21531	0.26	1	ns	0.0558558	small	ns
ENST00000332598	PolyA_Length	Human	NHDF	160	361	32138	0.0399	1	ns	0.090048	small	ns
ENST00000333628	PolyA_Length	Human	NHDF	131	82	8036	1.15e-09	7.3025e-07	****	0.417204	moderate	sig
ENST00000333676	PolyA_Length	Human	NHDF	74	104	3826.5	0.951	1	ns	0.00475621	small	ns
ENST00000334828	PolyA_Length	Human	NHDF	187	473	49653.5	0.0139	1	ns	0.0957208	small	ns
ENST00000334956	PolyA_Length	Human	NHDF	139	167	12626	0.186	1	ns	0.075628	small	ns
ENST00000335181	PolyA_Length	Human	NHDF	435	1201	303518	5.43e-07	0.000333402	***	0.123879	small	sig
ENST00000336023	PolyA_Length	Human	NHDF	437	1365	347489	1.98e-07	0.000122364	***	0.122517	small	sig
ENST00000337392	PolyA_Length	Human	NHDF	54	68	1921	0.663	1	ns	0.0396667	small	ns
ENST00000337554	PolyA_Length	Human	NHDF	143	394	30250	0.191	1	ns	0.0564483	small	ns
ENST00000337619	PolyA_Length	Human	NHDF	51	109	2948.5	0.537	1	ns	0.0489222	small	ns
ENST00000338639	PolyA_Length	Human	NHDF	61	186	5322	0.469	1	ns	0.0461214	small	ns
ENST00000338970	PolyA_Length	Human	NHDF	205	446	37407.5	0.000194	0.110386	ns	0.146084	small	ns
ENST00000339083	PolyA_Length	Human	NHDF	79	194	8664.5	0.0906	1	ns	0.102464	small	ns
ENST00000339399	PolyA_Length	Human	NHDF	51	88	2226	0.939	1	ns	0.00667214	small	ns
ENST00000339600	PolyA_Length	Human	NHDF	192	312	29948	0.998	1	ns	0.000112218	small	ns
ENST00000339647	PolyA_Length	Human	NHDF	325	541	100952	0.000254	0.14351	ns	0.124316	small	ns
ENST00000339697	PolyA_Length	Human	NHDF	77	74	2933.5	0.755	1	ns	0.0255962	small	ns
ENST00000340020	PolyA_Length	Human	NHDF	64	79	2906.5	0.125	1	ns	0.1285	small	ns
ENST00000340368	PolyA_Length	Human	NHDF	77	98	3582.5	0.568	1	ns	0.0432865	small	ns
ENST00000340384	PolyA_Length	Human	NHDF	358	298	67138.5	1.14e-08	7.125e-06	****	0.222882	small	sig
ENST00000340385	PolyA_Length	Human	NHDF	506	418	103356	0.553	1	ns	0.0195375	small	ns
ENST00000341394	PolyA_Length	Human	NHDF	74	102	4935.5	0.000502	0.279614	ns	0.262392	small	ns
ENST00000343262	PolyA_Length	Human	NHDF	6355	3590	1.02939e+07	5.68e-16	3.70336e-13	****	0.0811838	small	sig
ENST00000343575	PolyA_Length	Human	NHDF	257	261	41363.5	4.35e-06	0.00262305	**	0.201855	small	sig
ENST00000343986	PolyA_Length	Human	NHDF	1335	976	595892	0.000451	0.252109	ns	0.0729808	small	ns
ENST00000344746	PolyA_Length	Human	NHDF	93	693	22087.5	8.21e-07	0.000501631	***	0.175871	small	sig
ENST00000344843	PolyA_Length	Human	NHDF	67	103	3398	0.868	1	ns	0.0128402	small	ns
ENST00000347512	PolyA_Length	Human	NHDF	1156	1086	517586	6.54e-13	4.24446e-10	****	0.151823	small	sig
ENST00000348035	PolyA_Length	Human	NHDF	214	183	21590	0.078	1	ns	0.0884711	small	ns
ENST00000348462	PolyA_Length	Human	NHDF	1149	1329	688581	2.46e-05	0.0145632	*	0.0847485	small	sig
ENST00000352397	PolyA_Length	Human	NHDF	118	210	15682	6.51e-05	0.0380835	*	0.220529	small	sig
ENST00000352983	PolyA_Length	Human	NHDF	857	1165	472762	0.0416	1	ns	0.045323	small	ns
ENST00000353411	PolyA_Length	Human	NHDF	326	269	42190.5	0.427	1	ns	0.0325399	small	ns
ENST00000354332	PolyA_Length	Human	NHDF	165	460	31664.5	0.00159	0.85383	ns	0.126352	small	ns
ENST00000354546	PolyA_Length	Human	NHDF	80	221	10339	0.0247	1	ns	0.129528	small	ns
ENST00000354725	PolyA_Length	Human	NHDF	115	119	7574.5	0.158	1	ns	0.0924352	small	ns
ENST00000355653	PolyA_Length	Human	NHDF	231	241	26946.5	0.549	1	ns	0.0276234	small	ns
ENST00000356978	PolyA_Length	Human	NHDF	61	254	8773	0.108	1	ns	0.0905019	small	ns
ENST00000357037	PolyA_Length	Human	NHDF	624	808	278018	0.000836	0.458128	ns	0.0882792	small	ns
ENST00000357156	PolyA_Length	Human	NHDF	77	132	5701	0.143	1	ns	0.101523	small	ns
ENST00000357980	PolyA_Length	Human	NHDF	56	257	6593	0.326	1	ns	0.0555406	small	ns
ENST00000358435	PolyA_Length	Human	NHDF	450	319	65285	0.0325	1	ns	0.0771126	small	ns
ENST00000359591	PolyA_Length	Human	NHDF	75	199	9444	0.000706	0.389006	ns	0.204685	small	ns
ENST00000359856	PolyA_Length	Human	NHDF	77	170	8069.5	0.00339	1	ns	0.186498	small	ns
ENST00000359995	PolyA_Length	Human	NHDF	131	96	9125.5	6.48e-09	4.0824e-06	****	0.385279	moderate	sig
ENST00000360270	PolyA_Length	Human	NHDF	144	173	15255.5	0.000571	0.316334	ns	0.193519	small	ns
ENST00000360535	PolyA_Length	Human	NHDF	70	73	2510.5	0.859	1	ns	0.0150277	small	ns
ENST00000360943	PolyA_Length	Human	NHDF	56	69	1921	0.958	1	ns	0.00488455	small	ns
ENST00000361183	PolyA_Length	Human	NHDF	70	121	5114	0.017	1	ns	0.172771	small	ns
ENST00000361427	PolyA_Length	Human	NHDF	103	300	15263	0.855	1	ns	0.00913292	small	ns
ENST00000361436	PolyA_Length	Human	NHDF	2515	1547	1554309	4.57e-27	2.99792e-24	****	0.169047	small	sig
ENST00000361564	PolyA_Length	Human	NHDF	166	217	19388.5	0.2	1	ns	0.0655592	small	ns
ENST00000361566	PolyA_Length	Human	NHDF	173	186	16331.5	0.805	1	ns	0.0130264	small	ns
ENST00000361575	PolyA_Length	Human	NHDF	2263	1097	1088225	6.5e-09	4.0885e-06	****	0.10012	small	sig
ENST00000361866	PolyA_Length	Human	NHDF	572	1044	283702	0.0971	1	ns	0.0412708	small	ns
ENST00000366607	PolyA_Length	Human	NHDF	143	115	7772	0.45	1	ns	0.047077	small	ns
ENST00000366815	PolyA_Length	Human	NHDF	66	250	9162.5	0.167	1	ns	0.0777515	small	ns
ENST00000366988	PolyA_Length	Human	NHDF	111	93	5664	0.232	1	ns	0.0837783	small	ns
ENST00000367089	PolyA_Length	Human	NHDF	71	92	3825.5	0.0614	1	ns	0.146674	small	ns
ENST00000367287	PolyA_Length	Human	NHDF	57	70	2165.5	0.41	1	ns	0.0733369	small	ns
ENST00000367311	PolyA_Length	Human	NHDF	81	139	6368	0.105	1	ns	0.109341	small	ns
ENST00000367495	PolyA_Length	Human	NHDF	122	90	6464	0.0274	1	ns	0.151527	small	ns
ENST00000367569	PolyA_Length	Human	NHDF	102	142	6957.5	0.601	1	ns	0.0334928	small	ns
ENST00000367602	PolyA_Length	Human	NHDF	78	136	5191	0.796	1	ns	0.0177185	small	ns
ENST00000367651	PolyA_Length	Human	NHDF	169	192	16007	0.827	1	ns	0.0115438	small	ns
ENST00000367963	PolyA_Length	Human	NHDF	87	137	5458.5	0.29	1	ns	0.0708098	small	ns
ENST00000367976	PolyA_Length	Human	NHDF	56	171	5583	0.0625	1	ns	0.123704	small	ns
ENST00000368003	PolyA_Length	Human	NHDF	78	80	2352.5	0.00764	1	ns	0.212349	small	ns
ENST00000368097	PolyA_Length	Human	NHDF	124	346	22858.5	0.279	1	ns	0.0499945	small	ns
ENST00000368222	PolyA_Length	Human	NHDF	125	503	31407	0.987	1	ns	0.000670419	small	ns
ENST00000368533	PolyA_Length	Human	NHDF	89	258	13887	0.0032	1	ns	0.15828	small	ns
ENST00000368547	PolyA_Length	Human	NHDF	80	120	4880.5	0.842	1	ns	0.0141951	small	ns
ENST00000368575	PolyA_Length	Human	NHDF	90	84	3281	0.133	1	ns	0.11393	small	ns
ENST00000368706	PolyA_Length	Human	NHDF	100	231	13822.5	0.00448	1	ns	0.156245	small	ns
ENST00000368716	PolyA_Length	Human	NHDF	173	1379	86838.5	5.25e-09	3.31275e-06	****	0.148218	small	sig
ENST00000368719	PolyA_Length	Human	NHDF	195	4266	311726	3.12e-09	1.97496e-06	****	0.088713	small	sig
ENST00000368811	PolyA_Length	Human	NHDF	455	697	134570	1.38e-05	0.0082248	**	0.128086	small	sig
ENST00000368984	PolyA_Length	Human	NHDF	59	149	4924	0.177	1	ns	0.0936509	small	ns
ENST00000369144	PolyA_Length	Human	NHDF	102	71	4322	0.0306	1	ns	0.164468	small	ns
ENST00000369713	PolyA_Length	Human	NHDF	153	197	14589	0.608	1	ns	0.0274107	small	ns
ENST00000369722	PolyA_Length	Human	NHDF	93	148	6962	0.88	1	ns	0.0097812	small	ns
ENST00000369817	PolyA_Length	Human	NHDF	73	1274	41087.5	0.094	1	ns	0.0456346	small	ns
ENST00000369842	PolyA_Length	Human	NHDF	55	109	3111	0.694	1	ns	0.0308694	small	ns
ENST00000369851	PolyA_Length	Human	NHDF	72	89	4185	0.000857	0.467922	ns	0.262862	small	ns
ENST00000370179	PolyA_Length	Human	NHDF	470	744	165984	0.137	1	ns	0.0427141	small	ns
ENST00000370321	PolyA_Length	Human	NHDF	1697	1102	841830	8.1e-06	0.0048519	**	0.0843473	small	sig
ENST00000370355	PolyA_Length	Human	NHDF	175	250	19483.5	0.055	1	ns	0.0930835	small	ns
ENST00000370873	PolyA_Length	Human	NHDF	118	224	15183.5	0.0236	1	ns	0.1224	small	ns
ENST00000371142	PolyA_Length	Human	NHDF	63	75	2711	0.137	1	ns	0.126808	small	ns
ENST00000371437	PolyA_Length	Human	NHDF	68	142	4745	0.841	1	ns	0.0139001	small	ns
ENST00000371443	PolyA_Length	Human	NHDF	69	110	4684	0.00846	1	ns	0.196929	small	ns
ENST00000371601	PolyA_Length	Human	NHDF	57	69	2062	0.641	1	ns	0.0417008	small	ns
ENST00000372014	PolyA_Length	Human	NHDF	109	69	4252.5	0.142	1	ns	0.110099	small	ns
ENST00000372134	PolyA_Length	Human	NHDF	56	91	2799	0.318	1	ns	0.0825772	small	ns
ENST00000372422	PolyA_Length	Human	NHDF	65	120	4346.5	0.2	1	ns	0.0944111	small	ns
ENST00000372469	PolyA_Length	Human	NHDF	88	231	10332	0.82	1	ns	0.0127756	small	ns
ENST00000372491	PolyA_Length	Human	NHDF	94	53	2569.5	0.753	1	ns	0.0261198	small	ns
ENST00000372733	PolyA_Length	Human	NHDF	78	59	3003	0.00229	1	ns	0.260708	small	ns
ENST00000372853	PolyA_Length	Human	NHDF	54	70	1583	0.122	1	ns	0.138937	small	ns
ENST00000372858	PolyA_Length	Human	NHDF	54	75	2019	0.979	1	ns	0.00252202	small	ns
ENST00000372994	PolyA_Length	Human	NHDF	104	72	3301	0.183	1	ns	0.100477	small	ns
ENST00000373116	PolyA_Length	Human	NHDF	73	100	3280.5	0.257	1	ns	0.0863468	small	ns
ENST00000373232	PolyA_Length	Human	NHDF	109	121	6891	0.557	1	ns	0.0388007	small	ns
ENST00000373237	PolyA_Length	Human	NHDF	54	116	3645	0.0863	1	ns	0.131692	small	ns
ENST00000373316	PolyA_Length	Human	NHDF	108	225	13313.5	0.157	1	ns	0.077528	small	ns
ENST00000373365	PolyA_Length	Human	NHDF	63	92	3066	0.542	1	ns	0.0491596	small	ns
ENST00000373715	PolyA_Length	Human	NHDF	210	161	21581.5	4.94e-06	0.00297388	**	0.237154	small	sig
ENST00000373768	PolyA_Length	Human	NHDF	54	72	2165	0.277	1	ns	0.0970584	small	ns
ENST00000373970	PolyA_Length	Human	NHDF	350	382	73944.5	0.0131	1	ns	0.091757	small	ns
ENST00000374293	PolyA_Length	Human	NHDF	59	92	2824	0.676	1	ns	0.0341392	small	ns
ENST00000374358	PolyA_Length	Human	NHDF	97	107	6168	0.0202	1	ns	0.162698	small	ns
ENST00000374379	PolyA_Length	Human	NHDF	74	307	13090	0.0419	1	ns	0.104282	small	ns
ENST00000374517	PolyA_Length	Human	NHDF	384	847	169975	0.203	1	ns	0.0362573	small	ns
ENST00000374550	PolyA_Length	Human	NHDF	80	155	5552.5	0.19	1	ns	0.0855324	small	ns
ENST00000374561	PolyA_Length	Human	NHDF	286	67	10264.5	0.364	1	ns	0.048386	small	ns
ENST00000374980	PolyA_Length	Human	NHDF	123	186	13247	0.0187	1	ns	0.133789	small	ns
ENST00000375078	PolyA_Length	Human	NHDF	118	108	5539	0.09	1	ns	0.112854	small	ns
ENST00000375136	PolyA_Length	Human	NHDF	59	128	4000.5	0.515	1	ns	0.0477284	small	ns
ENST00000375549	PolyA_Length	Human	NHDF	57	70	1781	0.301	1	ns	0.0920474	small	ns
ENST00000375734	PolyA_Length	Human	NHDF	92	93	4333	0.881	1	ns	0.0111039	small	ns
ENST00000375784	PolyA_Length	Human	NHDF	215	439	55953.5	0.000114	0.065664	ns	0.150933	small	ns
ENST00000375882	PolyA_Length	Human	NHDF	106	178	9677	0.717	1	ns	0.0215403	small	ns
ENST00000376327	PolyA_Length	Human	NHDF	53	150	3348	0.0883	1	ns	0.119705	small	ns
ENST00000376389	PolyA_Length	Human	NHDF	55	150	4324	0.598	1	ns	0.0369323	small	ns
ENST00000376630	PolyA_Length	Human	NHDF	132	128	8654	0.735	1	ns	0.0210746	small	ns
ENST00000376759	PolyA_Length	Human	NHDF	111	239	15453	0.013	1	ns	0.132797	small	ns
ENST00000376901	PolyA_Length	Human	NHDF	73	61	2432	0.36	1	ns	0.0793154	small	ns
ENST00000376925	PolyA_Length	Human	NHDF	116	237	14850	0.22	1	ns	0.0652481	small	ns
ENST00000376957	PolyA_Length	Human	NHDF	117	168	11788.5	0.00419	1	ns	0.16967	small	ns
ENST00000378024	PolyA_Length	Human	NHDF	207	337	40804	0.000874	0.47633	ns	0.142707	small	ns
ENST00000378026	PolyA_Length	Human	NHDF	180	412	49618.5	5.77e-11	3.69857e-08	****	0.269193	small	sig
ENST00000378204	PolyA_Length	Human	NHDF	55	165	5534	0.0148	1	ns	0.164338	small	ns
ENST00000378292	PolyA_Length	Human	NHDF	751	1571	557733	0.0332	1	ns	0.0441854	small	ns
ENST00000378364	PolyA_Length	Human	NHDF	90	113	5636	0.186	1	ns	0.0930076	small	ns
ENST00000378670	PolyA_Length	Human	NHDF	84	301	10567	0.0214	1	ns	0.117263	small	ns
ENST00000378720	PolyA_Length	Human	NHDF	52	119	3566	0.113	1	ns	0.121198	small	ns
ENST00000379341	PolyA_Length	Human	NHDF	53	189	6369	0.00253	1	ns	0.194182	small	ns
ENST00000379607	PolyA_Length	Human	NHDF	63	75	2741	0.106	1	ns	0.137724	small	ns
ENST00000379719	PolyA_Length	Human	NHDF	50	58	1523.5	0.653	1	ns	0.0435768	small	ns
ENST00000379751	PolyA_Length	Human	NHDF	64	101	3800	0.0577	1	ns	0.147874	small	ns
ENST00000379757	PolyA_Length	Human	NHDF	58	220	6366	0.98	1	ns	0.00154159	small	ns
ENST00000379847	PolyA_Length	Human	NHDF	62	120	3903	0.588	1	ns	0.0402712	small	ns
ENST00000380191	PolyA_Length	Human	NHDF	212	186	20151.5	0.704	1	ns	0.0190646	small	ns
ENST00000380377	PolyA_Length	Human	NHDF	79	115	4704.5	0.674	1	ns	0.0302709	small	ns
ENST00000380394	PolyA_Length	Human	NHDF	2384	1350	1568322	0.197	1	ns	0.0211362	small	ns
ENST00000380872	PolyA_Length	Human	NHDF	69	84	2317	0.0333	1	ns	0.172225	small	ns
ENST00000381083	PolyA_Length	Human	NHDF	147	102	8784	0.0213	1	ns	0.145929	small	ns
ENST00000381334	PolyA_Length	Human	NHDF	54	59	2098	0.00373	1	ns	0.273066	small	ns
ENST00000382361	PolyA_Length	Human	NHDF	126	334	23011	0.122	1	ns	0.0722019	small	ns
ENST00000389805	PolyA_Length	Human	NHDF	430	313	76498	0.00144	0.77616	ns	0.116878	small	ns
ENST00000391857	PolyA_Length	Human	NHDF	1598	1968	1357559	2.1e-12	1.3566e-09	****	0.117687	small	sig
ENST00000392219	PolyA_Length	Human	NHDF	82	165	7010.5	0.643	1	ns	0.0295406	small	ns
ENST00000392514	PolyA_Length	Human	NHDF	383	1743	255674	6.94e-13	4.49712e-10	****	0.155735	small	sig
ENST00000392806	PolyA_Length	Human	NHDF	107	182	9383	0.606	1	ns	0.0303542	small	ns
ENST00000392951	PolyA_Length	Human	NHDF	184	729	82072	2.68e-06	0.00162676	**	0.155352	small	sig
ENST00000393085	PolyA_Length	Human	NHDF	63	85	3332	0.0112	1	ns	0.20864	small	ns
ENST00000393263	PolyA_Length	Human	NHDF	96	75	3671.5	0.825	1	ns	0.0170203	small	ns
ENST00000393467	PolyA_Length	Human	NHDF	173	418	37326.5	0.536	1	ns	0.0254698	small	ns
ENST00000393562	PolyA_Length	Human	NHDF	123	127	8167.5	0.533	1	ns	0.0395	small	ns
ENST00000393600	PolyA_Length	Human	NHDF	52	58	1618	0.512	1	ns	0.0627928	small	ns
ENST00000394077	PolyA_Length	Human	NHDF	1432	781	537268	0.127	1	ns	0.0324506	small	ns
ENST00000394349	PolyA_Length	Human	NHDF	150	206	10608	4.43e-07	0.000272445	***	0.267656	small	sig
ENST00000394863	PolyA_Length	Human	NHDF	57	108	3564	0.0962	1	ns	0.129653	small	ns
ENST00000395119	PolyA_Length	Human	NHDF	74	218	6824	0.0479	1	ns	0.115809	small	ns
ENST00000395422	PolyA_Length	Human	NHDF	235	410	45444	0.231	1	ns	0.0472161	small	ns
ENST00000396210	PolyA_Length	Human	NHDF	84	120	5164.5	0.765	1	ns	0.0210057	small	ns
ENST00000396651	PolyA_Length	Human	NHDF	3016	1317	1.81197e+06	4.31e-06	0.00260324	**	0.0698166	small	sig
ENST00000397261	PolyA_Length	Human	NHDF	147	189	15732.5	0.0372	1	ns	0.113703	small	ns
ENST00000398606	PolyA_Length	Human	NHDF	360	542	97191	0.923	1	ns	0.00320641	small	ns
ENST00000399312	PolyA_Length	Human	NHDF	59	98	3452.5	0.042	1	ns	0.162414	small	ns
ENST00000400000	PolyA_Length	Human	NHDF	76	143	6688	0.00498	1	ns	0.189837	small	ns
ENST00000404241	PolyA_Length	Human	NHDF	66	148	6064.5	0.00479	1	ns	0.192898	small	ns
ENST00000404735	PolyA_Length	Human	NHDF	58	473	16340.5	0.0174	1	ns	0.103234	small	ns
ENST00000405315	PolyA_Length	Human	NHDF	52	70	1571	0.198	1	ns	0.11671	small	ns
ENST00000407193	PolyA_Length	Human	NHDF	1836	1489	1229175	5.63e-07	0.000345119	***	0.0867699	small	sig
ENST00000408965	PolyA_Length	Human	NHDF	149	91	7264	0.354	1	ns	0.0599318	small	ns
ENST00000409115	PolyA_Length	Human	NHDF	157	384	37455	9.41e-06	0.00561777	**	0.190482	small	sig
ENST00000409248	PolyA_Length	Human	NHDF	83	110	4585	0.96	1	ns	0.0037472	small	ns
ENST00000409600	PolyA_Length	Human	NHDF	89	190	10324	0.00293	1	ns	0.178134	small	ns
ENST00000409784	PolyA_Length	Human	NHDF	102	163	9207	0.141	1	ns	0.0904629	small	ns
ENST00000409785	PolyA_Length	Human	NHDF	56	56	1521	0.787	1	ns	0.0258436	small	ns
ENST00000409906	PolyA_Length	Human	NHDF	142	392	26722	0.481	1	ns	0.0304915	small	ns
ENST00000412585	PolyA_Length	Human	NHDF	247	55	6988	0.739	1	ns	0.019208	small	ns
ENST00000414487	PolyA_Length	Human	NHDF	103	158	7307.5	0.164	1	ns	0.0861369	small	ns
ENST00000420826	PolyA_Length	Human	NHDF	129	320	22014.5	0.269	1	ns	0.0521358	small	ns
ENST00000421351	PolyA_Length	Human	NHDF	77	76	2860	0.811	1	ns	0.0194705	small	ns
ENST00000422424	PolyA_Length	Human	NHDF	64	93	2400.5	0.04	1	ns	0.164069	small	ns
ENST00000422447	PolyA_Length	Human	NHDF	256	753	109005	0.00173	0.92382	ns	0.0986417	small	ns
ENST00000422514	PolyA_Length	Human	NHDF	2254	1292	1298779	8.25e-08	5.11704e-05	****	0.0900378	small	sig
ENST00000429243	PolyA_Length	Human	NHDF	64	136	3898.5	0.235	1	ns	0.0839839	small	ns
ENST00000429644	PolyA_Length	Human	NHDF	54	56	1549	0.827	1	ns	0.0210933	small	ns
ENST00000430157	PolyA_Length	Human	NHDF	279	572	71994.5	0.0205	1	ns	0.0794278	small	ns
ENST00000431388	PolyA_Length	Human	NHDF	58	134	3878.5	0.984	1	ns	0.00153093	small	ns
ENST00000433866	PolyA_Length	Human	NHDF	75	123	4872.5	0.507	1	ns	0.0472413	small	ns
ENST00000438607	PolyA_Length	Human	NHDF	62	155	5088.5	0.498	1	ns	0.04606	small	ns
ENST00000439590	PolyA_Length	Human	NHDF	134	214	12936	0.125	1	ns	0.0822957	small	ns
ENST00000439602	PolyA_Length	Human	NHDF	51	2073	44939	0.0671	1	ns	0.0397293	small	ns
ENST00000440279	PolyA_Length	Human	NHDF	51	50	1345.5	0.634	1	ns	0.0476487	small	ns
ENST00000442011	PolyA_Length	Human	NHDF	221	778	72390.5	0.000334	0.187708	ns	0.113494	small	ns
ENST00000442744	PolyA_Length	Human	NHDF	181	329	28341.5	0.368	1	ns	0.0398478	small	ns
ENST00000443585	PolyA_Length	Human	NHDF	220	599	80263.5	1.67e-06	0.00101703	**	0.167371	small	sig
ENST00000447750	PolyA_Length	Human	NHDF	60	57	1870.5	0.383	1	ns	0.0809132	small	ns
ENST00000451137	PolyA_Length	Human	NHDF	362	255	50971.5	0.0272	1	ns	0.0889326	small	ns
ENST00000451311	PolyA_Length	Human	NHDF	2370	1243	1432248	0.172	1	ns	0.0227364	small	ns
ENST00000451315	PolyA_Length	Human	NHDF	51	83	2609	0.0242	1	ns	0.194964	small	ns
ENST00000456790	PolyA_Length	Human	NHDF	65	62	1950	0.756	1	ns	0.0278192	small	ns
ENST00000462138	PolyA_Length	Human	NHDF	71	334	10629	0.171	1	ns	0.0681234	small	ns
ENST00000469257	PolyA_Length	Human	NHDF	642	652	247834	9.78e-09	6.13206e-06	****	0.159416	small	sig
ENST00000479035	PolyA_Length	Human	NHDF	2092	335	300952	3.28e-05	0.0192864	*	0.0843072	small	sig
ENST00000481195	PolyA_Length	Human	NHDF	73	74	3362	0.0105	1	ns	0.211215	small	ns
ENST00000491306	PolyA_Length	Human	NHDF	3979	2592	4298486	3.31e-30	2.18129e-27	****	0.140883	small	sig
ENST00000493678	PolyA_Length	Human	NHDF	65	161	5946	0.109	1	ns	0.106671	small	ns
ENST00000496817	PolyA_Length	Human	NHDF	276	831	98545.5	0.000456	0.254448	ns	0.105364	small	ns
ENST00000501597	PolyA_Length	Human	NHDF	1979	2134	1.65373e+06	2.38e-33	1.5708e-30	****	0.187628	small	sig
ENST00000503787	PolyA_Length	Human	NHDF	53	136	3745.5	0.676	1	ns	0.0304672	small	ns
ENST00000507606	PolyA_Length	Human	NHDF	65	117	4278.5	0.163	1	ns	0.103606	small	ns
ENST00000519374	PolyA_Length	Human	NHDF	264	209	29642.5	0.164	1	ns	0.0639885	small	ns
ENST00000522111	PolyA_Length	Human	NHDF	240	485	63367.5	0.0515	1	ns	0.0723198	small	ns
ENST00000525634	PolyA_Length	Human	NHDF	2194	797	874343	0.999	1	ns	2.97737e-05	small	ns
ENST00000527673	PolyA_Length	Human	NHDF	221	1134	109696	0.00335	1	ns	0.0796928	small	ns
ENST00000528157	PolyA_Length	Human	NHDF	57	64	1967	0.459	1	ns	0.0675037	small	ns
ENST00000529639	PolyA_Length	Human	NHDF	398	648	119722	0.0517	1	ns	0.0601655	small	ns
ENST00000530028	PolyA_Length	Human	NHDF	106	200	11439	0.255	1	ns	0.0651261	small	ns
ENST00000530167	PolyA_Length	Human	NHDF	125	77	6518.5	2.37e-05	0.0140778	*	0.297472	small	sig
ENST00000530758	PolyA_Length	Human	NHDF	135	233	14368.5	0.167	1	ns	0.0720325	small	ns
ENST00000531120	PolyA_Length	Human	NHDF	126	136	8544.5	0.97	1	ns	0.00236906	small	ns
ENST00000531188	PolyA_Length	Human	NHDF	118	1345	66058.5	0.00251	1	ns	0.0790011	small	ns
ENST00000534624	PolyA_Length	Human	NHDF	176	476	49780.5	0.000219	0.124392	ns	0.144766	small	ns
ENST00000535923	PolyA_Length	Human	NHDF	117	125	6942.5	0.497	1	ns	0.0437053	small	ns
ENST00000543796	PolyA_Length	Human	NHDF	53	248	7244	0.243	1	ns	0.0673457	small	ns
ENST00000544848	PolyA_Length	Human	NHDF	65	108	3219	0.363	1	ns	0.0693454	small	ns
ENST00000546591	PolyA_Length	Human	NHDF	92	175	7251.5	0.183	1	ns	0.0814948	small	ns
ENST00000549920	PolyA_Length	Human	NHDF	1497	1028	688858	7.53e-06	0.004518	**	0.0891197	small	sig
ENST00000550697	PolyA_Length	Human	NHDF	145	1035	73175	0.628	1	ns	0.014108	small	ns
ENST00000553851	PolyA_Length	Human	NHDF	81	77	3198	0.783	1	ns	0.022001	small	ns
ENST00000555619	PolyA_Length	Human	NHDF	196	98	7753	0.00708	1	ns	0.157098	small	ns
ENST00000557016	PolyA_Length	Human	NHDF	85	200	8600	0.876	1	ns	0.00930595	small	ns
ENST00000568223	PolyA_Length	Human	NHDF	50	71	1851	0.691	1	ns	0.0363678	small	ns
ENST00000571133	PolyA_Length	Human	NHDF	99	81	4173	0.639	1	ns	0.0350407	small	ns
ENST00000574322	PolyA_Length	Human	NHDF	58	123	4091	0.111	1	ns	0.118408	small	ns
ENST00000579408	PolyA_Length	Human	NHDF	56	152	2515	6.17e-06	0.00370817	**	0.313523	moderate	sig
ENST00000580261	PolyA_Length	Human	NHDF	79	877	29155.5	0.0196	1	ns	0.0754828	small	ns
ENST00000582401	PolyA_Length	Human	NHDF	120	56	3310	0.875	1	ns	0.0119711	small	ns
ENST00000582743	PolyA_Length	Human	NHDF	54	95	3303.5	0.00356	1	ns	0.238915	small	ns
ENST00000588234	PolyA_Length	Human	NHDF	121	178	9946	0.262	1	ns	0.0648622	small	ns
ENST00000591899	PolyA_Length	Human	NHDF	97	331	16373.5	0.766	1	ns	0.0144374	small	ns
ENST00000596148	PolyA_Length	Human	NHDF	68	114	3127	0.0295	1	ns	0.161475	small	ns
ENST00000597229	PolyA_Length	Human	NHDF	51	91	1552.5	0.0011	0.5973	ns	0.274053	small	ns
ENST00000598742	PolyA_Length	Human	NHDF	1598	2283	1.70544e+06	0.000551	0.305805	ns	0.0554535	small	ns
ENST00000600659	PolyA_Length	Human	NHDF	2301	1310	1294860	1.82e-12	1.17754e-09	****	0.117287	small	sig
ENST00000602676	PolyA_Length	Human	NHDF	611	83	29971.5	0.00709	1	ns	0.102219	small	ns
ENST00000607197	PolyA_Length	Human	NHDF	59	73	2305	0.489	1	ns	0.0603537	small	ns
ENST00000607357	PolyA_Length	Human	NHDF	154	164	13413	0.338	1	ns	0.0537241	small	ns
ENST00000607484	PolyA_Length	Human	NHDF	57	99	3326	0.0636	1	ns	0.148657	small	ns
ENST00000610426	PolyA_Length	Human	NHDF	97	126	5771.5	0.478	1	ns	0.0475974	small	ns
ENST00000612363	PolyA_Length	Human	NHDF	223	299	36637	0.053	1	ns	0.0846902	small	ns
ENST00000612661	PolyA_Length	Human	NHDF	171	312	29952	0.0256	1	ns	0.101616	small	ns
ENST00000616316	PolyA_Length	Human	NHDF	61	430	13818.5	0.498	1	ns	0.0306149	small	ns
ENST00000619426	PolyA_Length	Human	NHDF	72	162	5899	0.889	1	ns	0.00916431	small	ns
ENST00000621158	PolyA_Length	Human	NHDF	67	140	5962.5	0.00161	0.86296	ns	0.219346	small	ns
ENST00000621465	PolyA_Length	Human	NHDF	66	158	5235	0.963	1	ns	0.00317318	small	ns
ENST00000643579	PolyA_Length	Human	NHDF	73	488	20739	0.0235	1	ns	0.0956737	small	ns
ENST00000643754	PolyA_Length	Human	NHDF	403	970	159672	8.87e-08	5.49053e-05	****	0.144343	small	sig
ENST00000645674	PolyA_Length	Human	NHDF	346	677	104730	0.00558	1	ns	0.0866482	small	ns
ENST00000647248	PolyA_Length	Human	NHDF	307	1019	133782	0.000119	0.068425	ns	0.105681	small	ns
ENST00000647841	PolyA_Length	Human	NHDF	851	1704	696268	0.101	1	ns	0.032401	small	ns
ENST00000647956	PolyA_Length	Human	NHDF	101	105	4808	0.248	1	ns	0.0805532	small	ns
ENST00000648006	PolyA_Length	Human	NHDF	1382	1173	880268	0.000175	0.09975	ns	0.0742341	small	ns
ENST00000648437	PolyA_Length	Human	NHDF	625	988	281109	0.00242	1	ns	0.0755191	small	ns
ENST00000648839	PolyA_Length	Human	NHDF	380	991	184748	0.589	1	ns	0.0145786	small	ns
ENST00000649813	PolyA_Length	Human	NHDF	134	217	14921	0.68	1	ns	0.0220773	small	ns
ENST00000650182	PolyA_Length	Human	NHDF	58	92	2838	0.513	1	ns	0.053567	small	ns
ENST00000651154	PolyA_Length	Human	NHDF	172	257	26397	0.000644	0.356132	ns	0.164763	small	ns
ENST00000651669	PolyA_Length	Human	NHDF	1904	1678	1547051	0.103	1	ns	0.0272677	small	ns

## Sheet: pATs_MeWos_Mock_vs_VZV
Run	Transcript	median	diff	diff_class	Run_type	sig
Human	ENST00000053867	114.74	-6.26	shorter	Infected	ns
Human	ENST00000175091	173.04	36.36	major_longer	Infected	ns
Human	ENST00000202773	104.93	5.18	longer	Infected	ns
Human	ENST00000203407	88.885	6.065	longer	Infected	ns
Human	ENST00000215754	96.775	14.29	longer	Infected	ns
Human	ENST00000215829	137.12	23.43	longer	Infected	ns
Human	ENST00000215909	92.41	15.83	longer	Infected	ns
Human	ENST00000216146	90.915	2.065	longer	Infected	ns
Human	ENST00000216190	110.625	19.865	longer	Infected	ns
Human	ENST00000216218	104.12	23.605	longer	Infected	ns
Human	ENST00000216479	162.23	37.65	major_longer	Infected	sig
Human	ENST00000217652	121.1	14.02	longer	Infected	ns
Human	ENST00000222005	145.99	57.08	major_longer	Infected	sig
Human	ENST00000222247	85.4	3.07	longer	Infected	ns
Human	ENST00000224073	99.73	12.24	longer	Infected	ns
Human	ENST00000225174	146.32	32.485	major_longer	Infected	ns
Human	ENST00000225655	130.155	32.9	major_longer	Infected	sig
Human	ENST00000225698	111.92	18.68	longer	Infected	ns
Human	ENST00000227524	123.3	13.42	longer	Infected	ns
Human	ENST00000228136	135.73	23.525	longer	Infected	ns
Human	ENST00000228306	84	2.215	longer	Infected	ns
Human	ENST00000228825	118.7	20.1	longer	Infected	ns
Human	ENST00000229239	78.58	7.97	longer	Infected	ns
Human	ENST00000229379	109.44	20.13	longer	Infected	sig
Human	ENST00000229390	136.37	22.08	longer	Infected	ns
Human	ENST00000230050	90.16	10.39	longer	Infected	sig
Human	ENST00000231061	122.545	33.12	major_longer	Infected	ns
Human	ENST00000233143	104.2	28.145	major_longer	Infected	sig
Human	ENST00000233468	130.575	49.975	major_longer	Infected	sig
Human	ENST00000234111	144.35	22.26	longer	Infected	ns
Human	ENST00000234831	121.095	36.975	major_longer	Infected	ns
Human	ENST00000234875	101.805	14.045	longer	Infected	sig
Human	ENST00000237500	129.515	0.945	longer	Infected	ns
Human	ENST00000237654	114.83	21.58	longer	Infected	sig
Human	ENST00000243997	105.15	30.88	major_longer	Infected	sig
Human	ENST00000245185	103.07	2.265	longer	Infected	ns
Human	ENST00000245206	128.7	17.47	longer	Infected	ns
Human	ENST00000246802	81.925	2.07	longer	Infected	ns
Human	ENST00000247655	111.04	19.48	longer	Infected	sig
Human	ENST00000248342	81.6	7.8	longer	Infected	ns
Human	ENST00000248566	142.86	60.895	major_longer	Infected	sig
Human	ENST00000249289	125.995	32.575	major_longer	Infected	ns
Human	ENST00000250495	115.6	12.35	longer	Infected	ns
Human	ENST00000250498	146.2	58.595	major_longer	Infected	sig
Human	ENST00000250784	95.4	-2.155	shorter	Infected	ns
Human	ENST00000251453	86.34	0.13	longer	Infected	ns
Human	ENST00000253023	118.13	35.66	major_longer	Infected	ns
Human	ENST00000253024	126.07	11.21	longer	Infected	ns
Human	ENST00000253108	78.19	20.27	longer	Infected	ns
Human	ENST00000253788	85.03	6.7	longer	Infected	ns
Human	ENST00000253814	140.48	29.94	major_longer	Infected	ns
Human	ENST00000254810	122	7.375	longer	Infected	ns
Human	ENST00000256015	104.5	-27.305	major_shorter	Infected	ns
Human	ENST00000256854	141.25	-0.66	shorter	Infected	ns
Human	ENST00000257013	129.055	31.43	major_longer	Infected	ns
Human	ENST00000257857	106.33	39.235	major_longer	Infected	sig
Human	ENST00000257904	99.73	8.66	longer	Infected	ns
Human	ENST00000258424	109.72	31.955	major_longer	Infected	sig
Human	ENST00000259457	100.42	3.575	longer	Infected	ns
Human	ENST00000260379	79.52	3.39	longer	Infected	ns
Human	ENST00000260641	145.98	12.5	longer	Infected	ns
Human	ENST00000261313	116.765	27.485	major_longer	Infected	sig
Human	ENST00000261700	123.81	37.64	major_longer	Infected	ns
Human	ENST00000261811	135.385	15.385	longer	Infected	ns
Human	ENST00000262030	126.5	20.66	longer	Infected	ns
Human	ENST00000262056	112.045	-13.75	shorter	Infected	ns
Human	ENST00000262187	145.42	-0.66	shorter	Infected	ns
Human	ENST00000262193	136.2	40.885	major_longer	Infected	sig
Human	ENST00000262225	151.52	32.055	major_longer	Infected	ns
Human	ENST00000262291	209.89	102.69	major_longer	Infected	sig
Human	ENST00000262428	116.2	22.38	longer	Infected	ns
Human	ENST00000262584	86.8	11.455	longer	Infected	ns
Human	ENST00000262768	142.84	20.07	longer	Infected	ns
Human	ENST00000262776	121.855	7.745	longer	Infected	ns
Human	ENST00000262812	124.21	30.71	major_longer	Infected	ns
Human	ENST00000262947	141.705	53.625	major_longer	Infected	sig
Human	ENST00000262948	98.24	14.605	longer	Infected	ns
Human	ENST00000263238	132.67	19.97	longer	Infected	ns
Human	ENST00000263270	115.87	19.95	longer	Infected	ns
Human	ENST00000263398	124.275	24.615	longer	Infected	ns
Human	ENST00000263645	146.58	27.1	major_longer	Infected	ns
Human	ENST00000264202	134.305	38.715	major_longer	Infected	ns
Human	ENST00000264258	86.37	17.72	longer	Infected	ns
Human	ENST00000264552	131.33	33.675	major_longer	Infected	ns
Human	ENST00000265462	113.025	31.645	major_longer	Infected	sig
Human	ENST00000265729	120.22	8.58	longer	Infected	ns
Human	ENST00000267884	118.52	27.6	major_longer	Infected	sig
Human	ENST00000267970	142.64	10.69	longer	Infected	ns
Human	ENST00000269321	125.67	28.02	major_longer	Infected	ns
Human	ENST00000270142	101.73	28.57	major_longer	Infected	ns
Human	ENST00000270625	86.755	-1.915	shorter	Infected	ns
Human	ENST00000270792	116.815	27.965	major_longer	Infected	sig
Human	ENST00000271308	149.76	38.99	major_longer	Infected	ns
Human	ENST00000271638	112.64	6.455	longer	Infected	ns
Human	ENST00000272317	93.32	2.28	longer	Infected	ns
Human	ENST00000273550	87.52	6.15	longer	Infected	ns
Human	ENST00000274065	91.735	4.74	longer	Infected	ns
Human	ENST00000274242	76.09	10.37	longer	Infected	sig
Human	ENST00000274606	140.38	58.76	major_longer	Infected	ns
Human	ENST00000275603	108.5	5.32	longer	Infected	ns
Human	ENST00000276390	157.345	49.39	major_longer	Infected	ns
Human	ENST00000278671	112.5	15.61	longer	Infected	ns
Human	ENST00000280326	115.84	16.16	longer	Infected	ns
Human	ENST00000281031	114.34	26.3	longer	Infected	ns
Human	ENST00000286788	105.665	21.34	longer	Infected	ns
Human	ENST00000290541	105.085	6.36	longer	Infected	ns
Human	ENST00000291295	164.17	69.76	major_longer	Infected	sig
Human	ENST00000293831	103	2.795	longer	Infected	ns
Human	ENST00000294189	87.71	9.27	longer	Infected	ns
Human	ENST00000295702	97.465	9.245	longer	Infected	ns
Human	ENST00000295955	100.945	-0.74	shorter	Infected	ns
Human	ENST00000296255	129.295	-13.575	shorter	Infected	ns
Human	ENST00000296350	128.775	7.45	longer	Infected	ns
Human	ENST00000296417	138.73	44.94	major_longer	Infected	sig
Human	ENST00000296511	126.89	8.97	longer	Infected	ns
Human	ENST00000297290	146.13	59.67	major_longer	Infected	sig
Human	ENST00000298289	106	15.865	longer	Infected	ns
Human	ENST00000298510	132.825	26.79	longer	Infected	ns
Human	ENST00000299424	115.92	29.72	major_longer	Infected	ns
Human	ENST00000301072	113.66	16.5	longer	Infected	ns
Human	ENST00000301587	120.68	50.56	major_longer	Infected	sig
Human	ENST00000301821	90.92	0.86	longer	Infected	ns
Human	ENST00000302182	113.77	22.44	longer	Infected	sig
Human	ENST00000302386	98.555	15.265	longer	Infected	ns
Human	ENST00000302907	79.03	0.96	longer	Infected	ns
Human	ENST00000303204	103	16.15	longer	Infected	ns
Human	ENST00000303305	139.97	36.39	major_longer	Infected	ns
Human	ENST00000303436	137.52	11.8	longer	Infected	ns
Human	ENST00000303577	139.5	20.42	longer	Infected	ns
Human	ENST00000304863	139.675	50.975	major_longer	Infected	ns
Human	ENST00000305366	121.52	25.655	longer	Infected	ns
Human	ENST00000305786	144.845	37.815	major_longer	Infected	sig
Human	ENST00000307839	109.205	6.565	longer	Infected	ns
Human	ENST00000307961	95.895	8.91	longer	Infected	ns
Human	ENST00000308961	117.79	33.9	major_longer	Infected	sig
Human	ENST00000309311	94.94	1.22	longer	Infected	ns
Human	ENST00000309318	111	17.16	longer	Infected	ns
Human	ENST00000309451	91.91	8.22	longer	Infected	ns
Human	ENST00000311111	75.655	18.805	longer	Infected	sig
Human	ENST00000311212	138.17	46.065	major_longer	Infected	ns
Human	ENST00000311481	118.37	12.54	longer	Infected	ns
Human	ENST00000311528	90	8.19	longer	Infected	ns
Human	ENST00000311549	101.25	7.635	longer	Infected	ns
Human	ENST00000313468	96.04	-4.535	shorter	Infected	ns
Human	ENST00000313511	123.58	14.31	longer	Infected	ns
Human	ENST00000314133	117.34	34.07	major_longer	Infected	sig
Human	ENST00000314940	140.5	34.9	major_longer	Infected	sig
Human	ENST00000315717	95.86	9.045	longer	Infected	ns
Human	ENST00000315758	98.79	-21.85	shorter	Infected	ns
Human	ENST00000316084	95.32	7.93	longer	Infected	ns
Human	ENST00000317881	100.73	20.75	longer	Infected	sig
Human	ENST00000318607	90.48	9.735	longer	Infected	ns
Human	ENST00000320954	101.92	2.08	longer	Infected	ns
Human	ENST00000321153	81.31	7.72	longer	Infected	ns
Human	ENST00000321358	95.74	33.59	major_longer	Infected	sig
Human	ENST00000321394	175.12	95.065	major_longer	Infected	sig
Human	ENST00000322028	135.27	54.335	major_longer	Infected	sig
Human	ENST00000322030	137.05	30.05	major_longer	Infected	ns
Human	ENST00000322088	116.72	25.895	longer	Infected	ns
Human	ENST00000322203	97.36	14.72	longer	Infected	sig
Human	ENST00000322347	105.33	24.72	longer	Infected	ns
Human	ENST00000323345	97.04	10.53	longer	Infected	sig
Human	ENST00000324460	125.04	-5.43	shorter	Infected	ns
Human	ENST00000327141	114.5	12.79	longer	Infected	ns
Human	ENST00000327490	127.65	34.455	major_longer	Infected	ns
Human	ENST00000327892	100.15	-0.35	shorter	Infected	ns
Human	ENST00000329251	85.92	5.75	longer	Infected	ns
Human	ENST00000330398	103.95	0.03	longer	Infected	ns
Human	ENST00000330938	147.25	41.995	major_longer	Infected	ns
Human	ENST00000331825	84.5	8.48	longer	Infected	ns
Human	ENST00000332211	124.52	22.89	longer	Infected	ns
Human	ENST00000332556	130.9	50.915	major_longer	Infected	ns
Human	ENST00000332598	125.77	24.895	longer	Infected	ns
Human	ENST00000333651	131.36	33.89	major_longer	Infected	ns
Human	ENST00000334828	124.26	30.68	major_longer	Infected	ns
Human	ENST00000335007	148.43	36.245	major_longer	Infected	ns
Human	ENST00000335181	95.18	6.82	longer	Infected	ns
Human	ENST00000336023	107.03	7.12	longer	Infected	ns
Human	ENST00000337554	107.445	9.47	longer	Infected	ns
Human	ENST00000338825	113.525	22.89	longer	Infected	ns
Human	ENST00000338970	79.14	-7.09	shorter	Infected	ns
Human	ENST00000339600	122.75	31.6	major_longer	Infected	sig
Human	ENST00000339647	112.84	-6.52	shorter	Infected	ns
Human	ENST00000339995	137.79	15.64	longer	Infected	ns
Human	ENST00000340384	126.565	33.725	major_longer	Infected	ns
Human	ENST00000340385	121.54	17.315	longer	Infected	ns
Human	ENST00000343262	75.08	6.765	longer	Infected	ns
Human	ENST00000343986	68.095	5.155	longer	Infected	ns
Human	ENST00000347512	83.81	14.025	longer	Infected	sig
Human	ENST00000348035	108.39	6.43	longer	Infected	ns
Human	ENST00000348462	86.58	12.025	longer	Infected	sig
Human	ENST00000350498	112.07	0.14	longer	Infected	ns
Human	ENST00000352397	107.23	-3.61	shorter	Infected	ns
Human	ENST00000352983	93.61	4.42	longer	Infected	ns
Human	ENST00000353411	138.215	12.845	longer	Infected	ns
Human	ENST00000355653	120.76	38.04	major_longer	Infected	ns
Human	ENST00000356708	122.71	18.415	longer	Infected	ns
Human	ENST00000358435	80.17	4.09	longer	Infected	ns
Human	ENST00000359856	119.585	10.815	longer	Infected	ns
Human	ENST00000361436	82.625	3.955	longer	Infected	ns
Human	ENST00000361575	84.93	21.2	longer	Infected	sig
Human	ENST00000366607	105.62	15.12	longer	Infected	ns
Human	ENST00000366815	125.76	33.89	major_longer	Infected	ns
Human	ENST00000366988	109.44	24.065	longer	Infected	ns
Human	ENST00000367495	109.44	15.7	longer	Infected	ns
Human	ENST00000367569	110.92	27.63	major_longer	Infected	sig
Human	ENST00000368097	109.67	20.17	longer	Infected	ns
Human	ENST00000368547	142.33	43.67	major_longer	Infected	ns
Human	ENST00000368811	141.6	45.04	major_longer	Infected	sig
Human	ENST00000369144	145.3	32.04	major_longer	Infected	ns
Human	ENST00000369713	84.025	9.595	longer	Infected	ns
Human	ENST00000369722	119.61	38.415	major_longer	Infected	ns
Human	ENST00000370179	98.7	18.29	longer	Infected	sig
Human	ENST00000370321	106.44	15.715	longer	Infected	sig
Human	ENST00000370355	137.315	10.845	longer	Infected	ns
Human	ENST00000370873	132.75	39.64	major_longer	Infected	sig
Human	ENST00000370982	146.67	20.98	longer	Infected	ns
Human	ENST00000371579	133.4	30.075	major_longer	Infected	ns
Human	ENST00000372134	130.05	34.66	major_longer	Infected	ns
Human	ENST00000372967	102.675	22.145	longer	Infected	ns
Human	ENST00000373232	132.28	61.33	major_longer	Infected	sig
Human	ENST00000373316	127.285	32.86	major_longer	Infected	ns
Human	ENST00000373715	166.22	55.855	major_longer	Infected	sig
Human	ENST00000374358	140.82	64.36	major_longer	Infected	sig
Human	ENST00000374379	158.48	25.61	longer	Infected	ns
Human	ENST00000374517	127.04	32.76	major_longer	Infected	ns
Human	ENST00000374980	129	41.43	major_longer	Infected	ns
Human	ENST00000375499	150.94	47.77	major_longer	Infected	ns
Human	ENST00000375533	135.705	25.535	longer	Infected	ns
Human	ENST00000375784	126.27	45.16	major_longer	Infected	sig
Human	ENST00000375882	103.92	4.53	longer	Infected	ns
Human	ENST00000376389	135.4	23.74	longer	Infected	ns
Human	ENST00000376630	108.09	10.97	longer	Infected	ns
Human	ENST00000376957	102.61	12.125	longer	Infected	ns
Human	ENST00000378720	78.545	-8.58	shorter	Infected	ns
Human	ENST00000379270	136.8	27.1	major_longer	Infected	ns
Human	ENST00000380191	108.36	-7.345	shorter	Infected	ns
Human	ENST00000380377	118.23	25.27	longer	Infected	ns
Human	ENST00000380394	106.77	11.46	longer	Infected	ns
Human	ENST00000380591	109.315	29.945	major_longer	Infected	ns
Human	ENST00000381125	97.94	-6.68	shorter	Infected	ns
Human	ENST00000381342	126.065	22.275	longer	Infected	ns
Human	ENST00000389805	103.03	-8.235	shorter	Infected	ns
Human	ENST00000391857	86.56	-7.05	shorter	Infected	ns
Human	ENST00000392514	76.77	-7.44	shorter	Infected	ns
Human	ENST00000394077	93.865	24.745	longer	Infected	sig
Human	ENST00000394349	74.865	-0.89	shorter	Infected	ns
Human	ENST00000394440	104.75	9.12	longer	Infected	ns
Human	ENST00000395119	96.045	24.315	longer	Infected	ns
Human	ENST00000395422	110.445	22.965	longer	Infected	ns
Human	ENST00000396651	90.34	4.58	longer	Infected	ns
Human	ENST00000398606	104.36	27.62	major_longer	Infected	sig
Human	ENST00000400000	141.83	28.31	major_longer	Infected	ns
Human	ENST00000401959	111.905	16.17	longer	Infected	ns
Human	ENST00000404933	94.805	-14.465	shorter	Infected	ns
Human	ENST00000407193	63.855	-10.375	shorter	Infected	ns
Human	ENST00000409115	94.93	-2.7	shorter	Infected	ns
Human	ENST00000409784	159.63	34.25	major_longer	Infected	ns
Human	ENST00000409906	102.125	13.825	longer	Infected	ns
Human	ENST00000414487	116.57	17.3	longer	Infected	ns
Human	ENST00000420826	127.985	18.285	longer	Infected	ns
Human	ENST00000421351	129.48	26.44	longer	Infected	ns
Human	ENST00000422447	109.98	18.65	longer	Infected	ns
Human	ENST00000422514	79.75	2.215	longer	Infected	ns
Human	ENST00000430157	98.71	7.98	longer	Infected	ns
Human	ENST00000433866	124.48	30.58	major_longer	Infected	ns
Human	ENST00000439590	91.35	29.81	major_longer	Infected	sig
Human	ENST00000442744	88.76	4.385	longer	Infected	ns
Human	ENST00000462138	89.895	19.785	longer	Infected	ns
Human	ENST00000469257	119.605	28.98	major_longer	Infected	sig
Human	ENST00000479035	74.35	3.94	longer	Infected	ns
Human	ENST00000491306	69.87	2.55	longer	Infected	ns
Human	ENST00000496817	117.5	37.11	major_longer	Infected	sig
Human	ENST00000501597	80.135	3.415	longer	Infected	ns
Human	ENST00000519374	143.87	34.43	major_longer	Infected	sig
Human	ENST00000525634	97.55	15.125	longer	Infected	sig
Human	ENST00000527673	85.55	9.22	longer	Infected	ns
Human	ENST00000529639	91.545	18.135	longer	Infected	sig
Human	ENST00000530028	114.48	11.36	longer	Infected	ns
Human	ENST00000530758	125.35	17.505	longer	Infected	ns
Human	ENST00000531120	111.46	16.185	longer	Infected	ns
Human	ENST00000531188	80.41	0.82	longer	Infected	ns
Human	ENST00000534624	98.65	8.09	longer	Infected	ns
Human	ENST00000535923	111.13	19.345	longer	Infected	ns
Human	ENST00000549920	92.73	0.11	longer	Infected	ns
Human	ENST00000555619	114.695	22.745	longer	Infected	ns
Human	ENST00000557016	144.16	47.735	major_longer	Infected	sig
Human	ENST00000571133	85.27	-22.87	shorter	Infected	ns
Human	ENST00000579408	96.75	19.085	longer	Infected	ns
Human	ENST00000588234	108.25	34.905	major_longer	Infected	ns
Human	ENST00000598742	81.48	0.8	longer	Infected	ns
Human	ENST00000600659	81.965	0.155	longer	Infected	ns
Human	ENST00000602676	131.96	41.155	major_longer	Infected	sig
Human	ENST00000618691	131.3	27.04	major_longer	Infected	ns
Human	ENST00000619426	140.04	45.56	major_longer	Infected	ns
Human	ENST00000643754	89.81	7.85	longer	Infected	ns
Human	ENST00000645674	86.495	-3.215	shorter	Infected	ns
Human	ENST00000647248	100.795	20.495	longer	Infected	sig
Human	ENST00000647841	107.105	19.355	longer	Infected	sig
Human	ENST00000648006	130.095	17.245	longer	Infected	ns
Human	ENST00000648437	79.035	-5.465	shorter	Infected	ns
Human	ENST00000648839	96.985	20.915	longer	Infected	sig
Human	ENST00000649813	130.52	52.35	major_longer	Infected	sig
Human	ENST00000650182	134.545	30.685	major_longer	Infected	ns
Human	ENST00000651669	82.295	-1.14	shorter	Infected	ns
MeWo	ENST00000053867	121	-6.26	shorter	Mock	ns
MeWo	ENST00000175091	136.68	36.36	major_longer	Mock	ns
MeWo	ENST00000202773	99.75	5.18	longer	Mock	ns
MeWo	ENST00000203407	82.82	6.065	longer	Mock	ns
MeWo	ENST00000215754	82.485	14.29	longer	Mock	ns
MeWo	ENST00000215829	113.69	23.43	longer	Mock	ns
MeWo	ENST00000215909	76.58	15.83	longer	Mock	ns
MeWo	ENST00000216146	88.85	2.065	longer	Mock	ns
MeWo	ENST00000216190	90.76	19.865	longer	Mock	ns
MeWo	ENST00000216218	80.515	23.605	longer	Mock	ns
MeWo	ENST00000216479	124.58	37.65	major_longer	Mock	sig
MeWo	ENST00000217652	107.08	14.02	longer	Mock	ns
MeWo	ENST00000222005	88.91	57.08	major_longer	Mock	sig
MeWo	ENST00000222247	82.33	3.07	longer	Mock	ns
MeWo	ENST00000224073	87.49	12.24	longer	Mock	ns
MeWo	ENST00000225174	113.835	32.485	major_longer	Mock	ns
MeWo	ENST00000225655	97.255	32.9	major_longer	Mock	sig
MeWo	ENST00000225698	93.24	18.68	longer	Mock	ns
MeWo	ENST00000227524	109.88	13.42	longer	Mock	ns
MeWo	ENST00000228136	112.205	23.525	longer	Mock	ns
MeWo	ENST00000228306	81.785	2.215	longer	Mock	ns
MeWo	ENST00000228825	98.6	20.1	longer	Mock	ns
MeWo	ENST00000229239	70.61	7.97	longer	Mock	ns
MeWo	ENST00000229379	89.31	20.13	longer	Mock	sig
MeWo	ENST00000229390	114.29	22.08	longer	Mock	ns
MeWo	ENST00000230050	79.77	10.39	longer	Mock	sig
MeWo	ENST00000231061	89.425	33.12	major_longer	Mock	ns
MeWo	ENST00000233143	76.055	28.145	major_longer	Mock	sig
MeWo	ENST00000233468	80.6	49.975	major_longer	Mock	sig
MeWo	ENST00000234111	122.09	22.26	longer	Mock	ns
MeWo	ENST00000234831	84.12	36.975	major_longer	Mock	ns
MeWo	ENST00000234875	87.76	14.045	longer	Mock	sig
MeWo	ENST00000237500	128.57	0.945	longer	Mock	ns
MeWo	ENST00000237654	93.25	21.58	longer	Mock	sig
MeWo	ENST00000243997	74.27	30.88	major_longer	Mock	sig
MeWo	ENST00000245185	100.805	2.265	longer	Mock	ns
MeWo	ENST00000245206	111.23	17.47	longer	Mock	ns
MeWo	ENST00000246802	79.855	2.07	longer	Mock	ns
MeWo	ENST00000247655	91.56	19.48	longer	Mock	sig
MeWo	ENST00000248342	73.8	7.8	longer	Mock	ns
MeWo	ENST00000248566	81.965	60.895	major_longer	Mock	sig
MeWo	ENST00000249289	93.42	32.575	major_longer	Mock	ns
MeWo	ENST00000250495	103.25	12.35	longer	Mock	ns
MeWo	ENST00000250498	87.605	58.595	major_longer	Mock	sig
MeWo	ENST00000250784	97.555	-2.155	shorter	Mock	ns
MeWo	ENST00000251453	86.21	0.13	longer	Mock	ns
MeWo	ENST00000253023	82.47	35.66	major_longer	Mock	ns
MeWo	ENST00000253024	114.86	11.21	longer	Mock	ns
MeWo	ENST00000253108	57.92	20.27	longer	Mock	ns
MeWo	ENST00000253788	78.33	6.7	longer	Mock	ns
MeWo	ENST00000253814	110.54	29.94	major_longer	Mock	ns
MeWo	ENST00000254810	114.625	7.375	longer	Mock	ns
MeWo	ENST00000256015	131.805	-27.305	major_shorter	Mock	ns
MeWo	ENST00000256854	141.91	-0.66	shorter	Mock	ns
MeWo	ENST00000257013	97.625	31.43	major_longer	Mock	ns
MeWo	ENST00000257857	67.095	39.235	major_longer	Mock	sig
MeWo	ENST00000257904	91.07	8.66	longer	Mock	ns
MeWo	ENST00000258424	77.765	31.955	major_longer	Mock	sig
MeWo	ENST00000259457	96.845	3.575	longer	Mock	ns
MeWo	ENST00000260379	76.13	3.39	longer	Mock	ns
MeWo	ENST00000260641	133.48	12.5	longer	Mock	ns
MeWo	ENST00000261313	89.28	27.485	major_longer	Mock	sig
MeWo	ENST00000261700	86.17	37.64	major_longer	Mock	ns
MeWo	ENST00000261811	120	15.385	longer	Mock	ns
MeWo	ENST00000262030	105.84	20.66	longer	Mock	ns
MeWo	ENST00000262056	125.795	-13.75	shorter	Mock	ns
MeWo	ENST00000262187	146.08	-0.66	shorter	Mock	ns
MeWo	ENST00000262193	95.315	40.885	major_longer	Mock	sig
MeWo	ENST00000262225	119.465	32.055	major_longer	Mock	ns
MeWo	ENST00000262291	107.2	102.69	major_longer	Mock	sig
MeWo	ENST00000262428	93.82	22.38	longer	Mock	ns
MeWo	ENST00000262584	75.345	11.455	longer	Mock	ns
MeWo	ENST00000262768	122.77	20.07	longer	Mock	ns
MeWo	ENST00000262776	114.11	7.745	longer	Mock	ns
MeWo	ENST00000262812	93.5	30.71	major_longer	Mock	ns
MeWo	ENST00000262947	88.08	53.625	major_longer	Mock	sig
MeWo	ENST00000262948	83.635	14.605	longer	Mock	ns
MeWo	ENST00000263238	112.7	19.97	longer	Mock	ns
MeWo	ENST00000263270	95.92	19.95	longer	Mock	ns
MeWo	ENST00000263398	99.66	24.615	longer	Mock	ns
MeWo	ENST00000263645	119.48	27.1	major_longer	Mock	ns
MeWo	ENST00000264202	95.59	38.715	major_longer	Mock	ns
MeWo	ENST00000264258	68.65	17.72	longer	Mock	ns
MeWo	ENST00000264552	97.655	33.675	major_longer	Mock	ns
MeWo	ENST00000265462	81.38	31.645	major_longer	Mock	sig
MeWo	ENST00000265729	111.64	8.58	longer	Mock	ns
MeWo	ENST00000267884	90.92	27.6	major_longer	Mock	sig
MeWo	ENST00000267970	131.95	10.69	longer	Mock	ns
MeWo	ENST00000269321	97.65	28.02	major_longer	Mock	ns
MeWo	ENST00000270142	73.16	28.57	major_longer	Mock	ns
MeWo	ENST00000270625	88.67	-1.915	shorter	Mock	ns
MeWo	ENST00000270792	88.85	27.965	major_longer	Mock	sig
MeWo	ENST00000271308	110.77	38.99	major_longer	Mock	ns
MeWo	ENST00000271638	106.185	6.455	longer	Mock	ns
MeWo	ENST00000272317	91.04	2.28	longer	Mock	ns
MeWo	ENST00000273550	81.37	6.15	longer	Mock	ns
MeWo	ENST00000274065	86.995	4.74	longer	Mock	ns
MeWo	ENST00000274242	65.72	10.37	longer	Mock	sig
MeWo	ENST00000274606	81.62	58.76	major_longer	Mock	ns
MeWo	ENST00000275603	103.18	5.32	longer	Mock	ns
MeWo	ENST00000276390	107.955	49.39	major_longer	Mock	ns
MeWo	ENST00000278671	96.89	15.61	longer	Mock	ns
MeWo	ENST00000280326	99.68	16.16	longer	Mock	ns
MeWo	ENST00000281031	88.04	26.3	longer	Mock	ns
MeWo	ENST00000286788	84.325	21.34	longer	Mock	ns
MeWo	ENST00000290541	98.725	6.36	longer	Mock	ns
MeWo	ENST00000291295	94.41	69.76	major_longer	Mock	sig
MeWo	ENST00000293831	100.205	2.795	longer	Mock	ns
MeWo	ENST00000294189	78.44	9.27	longer	Mock	ns
MeWo	ENST00000295702	88.22	9.245	longer	Mock	ns
MeWo	ENST00000295955	101.685	-0.74	shorter	Mock	ns
MeWo	ENST00000296255	142.87	-13.575	shorter	Mock	ns
MeWo	ENST00000296350	121.325	7.45	longer	Mock	ns
MeWo	ENST00000296417	93.79	44.94	major_longer	Mock	sig
MeWo	ENST00000296511	117.92	8.97	longer	Mock	ns
MeWo	ENST00000297290	86.46	59.67	major_longer	Mock	sig
MeWo	ENST00000298289	90.135	15.865	longer	Mock	ns
MeWo	ENST00000298510	106.035	26.79	longer	Mock	ns
MeWo	ENST00000299424	86.2	29.72	major_longer	Mock	ns
MeWo	ENST00000301072	97.16	16.5	longer	Mock	ns
MeWo	ENST00000301587	70.12	50.56	major_longer	Mock	sig
MeWo	ENST00000301821	90.06	0.86	longer	Mock	ns
MeWo	ENST00000302182	91.33	22.44	longer	Mock	sig
MeWo	ENST00000302386	83.29	15.265	longer	Mock	ns
MeWo	ENST00000302907	78.07	0.96	longer	Mock	ns
MeWo	ENST00000303204	86.85	16.15	longer	Mock	ns
MeWo	ENST00000303305	103.58	36.39	major_longer	Mock	ns
MeWo	ENST00000303436	125.72	11.8	longer	Mock	ns
MeWo	ENST00000303577	119.08	20.42	longer	Mock	ns
MeWo	ENST00000304863	88.7	50.975	major_longer	Mock	ns
MeWo	ENST00000305366	95.865	25.655	longer	Mock	ns
MeWo	ENST00000305786	107.03	37.815	major_longer	Mock	sig
MeWo	ENST00000307839	102.64	6.565	longer	Mock	ns
MeWo	ENST00000307961	86.985	8.91	longer	Mock	ns
MeWo	ENST00000308961	83.89	33.9	major_longer	Mock	sig
MeWo	ENST00000309311	93.72	1.22	longer	Mock	ns
MeWo	ENST00000309318	93.84	17.16	longer	Mock	ns
MeWo	ENST00000309451	83.69	8.22	longer	Mock	ns
MeWo	ENST00000311111	56.85	18.805	longer	Mock	sig
MeWo	ENST00000311212	92.105	46.065	major_longer	Mock	ns
MeWo	ENST00000311481	105.83	12.54	longer	Mock	ns
MeWo	ENST00000311528	81.81	8.19	longer	Mock	ns
MeWo	ENST00000311549	93.615	7.635	longer	Mock	ns
MeWo	ENST00000313468	100.575	-4.535	shorter	Mock	ns
MeWo	ENST00000313511	109.27	14.31	longer	Mock	ns
MeWo	ENST00000314133	83.27	34.07	major_longer	Mock	sig
MeWo	ENST00000314940	105.6	34.9	major_longer	Mock	sig
MeWo	ENST00000315717	86.815	9.045	longer	Mock	ns
MeWo	ENST00000315758	120.64	-21.85	shorter	Mock	ns
MeWo	ENST00000316084	87.39	7.93	longer	Mock	ns
MeWo	ENST00000317881	79.98	20.75	longer	Mock	sig
MeWo	ENST00000318607	80.745	9.735	longer	Mock	ns
MeWo	ENST00000320954	99.84	2.08	longer	Mock	ns
MeWo	ENST00000321153	73.59	7.72	longer	Mock	ns
MeWo	ENST00000321358	62.15	33.59	major_longer	Mock	sig
MeWo	ENST00000321394	80.055	95.065	major_longer	Mock	sig
MeWo	ENST00000322028	80.935	54.335	major_longer	Mock	sig
MeWo	ENST00000322030	107	30.05	major_longer	Mock	ns
MeWo	ENST00000322088	90.825	25.895	longer	Mock	ns
MeWo	ENST00000322203	82.64	14.72	longer	Mock	sig
MeWo	ENST00000322347	80.61	24.72	longer	Mock	ns
MeWo	ENST00000323345	86.51	10.53	longer	Mock	sig
MeWo	ENST00000324460	130.47	-5.43	shorter	Mock	ns
MeWo	ENST00000327141	101.71	12.79	longer	Mock	ns
MeWo	ENST00000327490	93.195	34.455	major_longer	Mock	ns
MeWo	ENST00000327892	100.5	-0.35	shorter	Mock	ns
MeWo	ENST00000329251	80.17	5.75	longer	Mock	ns
MeWo	ENST00000330398	103.92	0.03	longer	Mock	ns
MeWo	ENST00000330938	105.255	41.995	major_longer	Mock	ns
MeWo	ENST00000331825	76.02	8.48	longer	Mock	ns
MeWo	ENST00000332211	101.63	22.89	longer	Mock	ns
MeWo	ENST00000332556	79.985	50.915	major_longer	Mock	ns
MeWo	ENST00000332598	100.875	24.895	longer	Mock	ns
MeWo	ENST00000333651	97.47	33.89	major_longer	Mock	ns
MeWo	ENST00000334828	93.58	30.68	major_longer	Mock	ns
MeWo	ENST00000335007	112.185	36.245	major_longer	Mock	ns
MeWo	ENST00000335181	88.36	6.82	longer	Mock	ns
MeWo	ENST00000336023	99.91	7.12	longer	Mock	ns
MeWo	ENST00000337554	97.975	9.47	longer	Mock	ns
MeWo	ENST00000338825	90.635	22.89	longer	Mock	ns
MeWo	ENST00000338970	86.23	-7.09	shorter	Mock	ns
MeWo	ENST00000339600	91.15	31.6	major_longer	Mock	sig
MeWo	ENST00000339647	119.36	-6.52	shorter	Mock	ns
MeWo	ENST00000339995	122.15	15.64	longer	Mock	ns
MeWo	ENST00000340384	92.84	33.725	major_longer	Mock	ns
MeWo	ENST00000340385	104.225	17.315	longer	Mock	ns
MeWo	ENST00000343262	68.315	6.765	longer	Mock	ns
MeWo	ENST00000343986	62.94	5.155	longer	Mock	ns
MeWo	ENST00000347512	69.785	14.025	longer	Mock	sig
MeWo	ENST00000348035	101.96	6.43	longer	Mock	ns
MeWo	ENST00000348462	74.555	12.025	longer	Mock	sig
MeWo	ENST00000350498	111.93	0.14	longer	Mock	ns
MeWo	ENST00000352397	110.84	-3.61	shorter	Mock	ns
MeWo	ENST00000352983	89.19	4.42	longer	Mock	ns
MeWo	ENST00000353411	125.37	12.845	longer	Mock	ns
MeWo	ENST00000355653	82.72	38.04	major_longer	Mock	ns
MeWo	ENST00000356708	104.295	18.415	longer	Mock	ns
MeWo	ENST00000358435	76.08	4.09	longer	Mock	ns
MeWo	ENST00000359856	108.77	10.815	longer	Mock	ns
MeWo	ENST00000361436	78.67	3.955	longer	Mock	ns
MeWo	ENST00000361575	63.73	21.2	longer	Mock	sig
MeWo	ENST00000366607	90.5	15.12	longer	Mock	ns
MeWo	ENST00000366815	91.87	33.89	major_longer	Mock	ns
MeWo	ENST00000366988	85.375	24.065	longer	Mock	ns
MeWo	ENST00000367495	93.74	15.7	longer	Mock	ns
MeWo	ENST00000367569	83.29	27.63	major_longer	Mock	sig
MeWo	ENST00000368097	89.5	20.17	longer	Mock	ns
MeWo	ENST00000368547	98.66	43.67	major_longer	Mock	ns
MeWo	ENST00000368811	96.56	45.04	major_longer	Mock	sig
MeWo	ENST00000369144	113.26	32.04	major_longer	Mock	ns
MeWo	ENST00000369713	74.43	9.595	longer	Mock	ns
MeWo	ENST00000369722	81.195	38.415	major_longer	Mock	ns
MeWo	ENST00000370179	80.41	18.29	longer	Mock	sig
MeWo	ENST00000370321	90.725	15.715	longer	Mock	sig
MeWo	ENST00000370355	126.47	10.845	longer	Mock	ns
MeWo	ENST00000370873	93.11	39.64	major_longer	Mock	sig
MeWo	ENST00000370982	125.69	20.98	longer	Mock	ns
MeWo	ENST00000371579	103.325	30.075	major_longer	Mock	ns
MeWo	ENST00000372134	95.39	34.66	major_longer	Mock	ns
MeWo	ENST00000372967	80.53	22.145	longer	Mock	ns
MeWo	ENST00000373232	70.95	61.33	major_longer	Mock	sig
MeWo	ENST00000373316	94.425	32.86	major_longer	Mock	ns
MeWo	ENST00000373715	110.365	55.855	major_longer	Mock	sig
MeWo	ENST00000374358	76.46	64.36	major_longer	Mock	sig
MeWo	ENST00000374379	132.87	25.61	longer	Mock	ns
MeWo	ENST00000374517	94.28	32.76	major_longer	Mock	ns
MeWo	ENST00000374980	87.57	41.43	major_longer	Mock	ns
MeWo	ENST00000375499	103.17	47.77	major_longer	Mock	ns
MeWo	ENST00000375533	110.17	25.535	longer	Mock	ns
MeWo	ENST00000375784	81.11	45.16	major_longer	Mock	sig
MeWo	ENST00000375882	99.39	4.53	longer	Mock	ns
MeWo	ENST00000376389	111.66	23.74	longer	Mock	ns
MeWo	ENST00000376630	97.12	10.97	longer	Mock	ns
MeWo	ENST00000376957	90.485	12.125	longer	Mock	ns
MeWo	ENST00000378720	87.125	-8.58	shorter	Mock	ns
MeWo	ENST00000379270	109.7	27.1	major_longer	Mock	ns
MeWo	ENST00000380191	115.705	-7.345	shorter	Mock	ns
MeWo	ENST00000380377	92.96	25.27	longer	Mock	ns
MeWo	ENST00000380394	95.31	11.46	longer	Mock	ns
MeWo	ENST00000380591	79.37	29.945	major_longer	Mock	ns
MeWo	ENST00000381125	104.62	-6.68	shorter	Mock	ns
MeWo	ENST00000381342	103.79	22.275	longer	Mock	ns
MeWo	ENST00000389805	111.265	-8.235	shorter	Mock	ns
MeWo	ENST00000391857	93.61	-7.05	shorter	Mock	ns
MeWo	ENST00000392514	84.21	-7.44	shorter	Mock	ns
MeWo	ENST00000394077	69.12	24.745	longer	Mock	sig
MeWo	ENST00000394349	75.755	-0.89	shorter	Mock	ns
MeWo	ENST00000394440	95.63	9.12	longer	Mock	ns
MeWo	ENST00000395119	71.73	24.315	longer	Mock	ns
MeWo	ENST00000395422	87.48	22.965	longer	Mock	ns
MeWo	ENST00000396651	85.76	4.58	longer	Mock	ns
MeWo	ENST00000398606	76.74	27.62	major_longer	Mock	sig
MeWo	ENST00000400000	113.52	28.31	major_longer	Mock	ns
MeWo	ENST00000401959	95.735	16.17	longer	Mock	ns
MeWo	ENST00000404933	109.27	-14.465	shorter	Mock	ns
MeWo	ENST00000407193	74.23	-10.375	shorter	Mock	ns
MeWo	ENST00000409115	97.63	-2.7	shorter	Mock	ns
MeWo	ENST00000409784	125.38	34.25	major_longer	Mock	ns
MeWo	ENST00000409906	88.3	13.825	longer	Mock	ns
MeWo	ENST00000414487	99.27	17.3	longer	Mock	ns
MeWo	ENST00000420826	109.7	18.285	longer	Mock	ns
MeWo	ENST00000421351	103.04	26.44	longer	Mock	ns
MeWo	ENST00000422447	91.33	18.65	longer	Mock	ns
MeWo	ENST00000422514	77.535	2.215	longer	Mock	ns
MeWo	ENST00000430157	90.73	7.98	longer	Mock	ns
MeWo	ENST00000433866	93.9	30.58	major_longer	Mock	ns
MeWo	ENST00000439590	61.54	29.81	major_longer	Mock	sig
MeWo	ENST00000442744	84.375	4.385	longer	Mock	ns
MeWo	ENST00000462138	70.11	19.785	longer	Mock	ns
MeWo	ENST00000469257	90.625	28.98	major_longer	Mock	sig
MeWo	ENST00000479035	70.41	3.94	longer	Mock	ns
MeWo	ENST00000491306	67.32	2.55	longer	Mock	ns
MeWo	ENST00000496817	80.39	37.11	major_longer	Mock	sig
MeWo	ENST00000501597	76.72	3.415	longer	Mock	ns
MeWo	ENST00000519374	109.44	34.43	major_longer	Mock	sig
MeWo	ENST00000525634	82.425	15.125	longer	Mock	sig
MeWo	ENST00000527673	76.33	9.22	longer	Mock	ns
MeWo	ENST00000529639	73.41	18.135	longer	Mock	sig
MeWo	ENST00000530028	103.12	11.36	longer	Mock	ns
MeWo	ENST00000530758	107.845	17.505	longer	Mock	ns
MeWo	ENST00000531120	95.275	16.185	longer	Mock	ns
MeWo	ENST00000531188	79.59	0.82	longer	Mock	ns
MeWo	ENST00000534624	90.56	8.09	longer	Mock	ns
MeWo	ENST00000535923	91.785	19.345	longer	Mock	ns
MeWo	ENST00000549920	92.62	0.11	longer	Mock	ns
MeWo	ENST00000555619	91.95	22.745	longer	Mock	ns
MeWo	ENST00000557016	96.425	47.735	major_longer	Mock	sig
MeWo	ENST00000571133	108.14	-22.87	shorter	Mock	ns
MeWo	ENST00000579408	77.665	19.085	longer	Mock	ns
MeWo	ENST00000588234	73.345	34.905	major_longer	Mock	ns
MeWo	ENST00000598742	80.68	0.8	longer	Mock	ns
MeWo	ENST00000600659	81.81	0.155	longer	Mock	ns
MeWo	ENST00000602676	90.805	41.155	major_longer	Mock	sig
MeWo	ENST00000618691	104.26	27.04	major_longer	Mock	ns
MeWo	ENST00000619426	94.48	45.56	major_longer	Mock	ns
MeWo	ENST00000643754	81.96	7.85	longer	Mock	ns
MeWo	ENST00000645674	89.71	-3.215	shorter	Mock	ns
MeWo	ENST00000647248	80.3	20.495	longer	Mock	sig
MeWo	ENST00000647841	87.75	19.355	longer	Mock	sig
MeWo	ENST00000648006	112.85	17.245	longer	Mock	ns
MeWo	ENST00000648437	84.5	-5.465	shorter	Mock	ns
MeWo	ENST00000648839	76.07	20.915	longer	Mock	sig
MeWo	ENST00000649813	78.17	52.35	major_longer	Mock	sig
MeWo	ENST00000650182	103.86	30.685	major_longer	Mock	ns
MeWo	ENST00000651669	83.435	-1.14	shorter	Mock	ns

## Sheet: stats_MeWos_Mock_vs_VZV
Transcript	.y.	group1	group2	n1	n2	statistic	p	p.adj	p.adj.signif	effsize	magnitude	sig
ENST00000053867	PolyA_Length	Human	MeWo	106	169	8843.5	0.86	1	ns	0.0106628	small	ns
ENST00000175091	PolyA_Length	Human	MeWo	153	80	7872.5	0.000336	0.07728	ns	0.235002	small	ns
ENST00000202773	PolyA_Length	Human	MeWo	643	420	149240	0.00369	0.74169	ns	0.0890639	small	ns
ENST00000203407	PolyA_Length	Human	MeWo	52	78	2125	0.647	1	ns	0.0404302	small	ns
ENST00000215754	PolyA_Length	Human	MeWo	250	620	89599	0.00031	0.07192	ns	0.122294	small	ns
ENST00000215829	PolyA_Length	Human	MeWo	52	54	1539.5	0.394	1	ns	0.083174	small	ns
ENST00000215909	PolyA_Length	Human	MeWo	226	281	37228.5	0.00084	0.1848	ns	0.14831	small	ns
ENST00000216146	PolyA_Length	Human	MeWo	780	694	279973	0.254	1	ns	0.0297378	small	ns
ENST00000216190	PolyA_Length	Human	MeWo	100	65	3741	0.102	1	ns	0.127473	small	ns
ENST00000216218	PolyA_Length	Human	MeWo	191	86	9924	0.00556	1	ns	0.166653	small	ns
ENST00000216479	PolyA_Length	Human	MeWo	128	55	4775	0.000134	0.032562	*	0.282367	small	sig
ENST00000217652	PolyA_Length	Human	MeWo	200	63	7506	0.022	1	ns	0.141245	small	ns
ENST00000222005	PolyA_Length	Human	MeWo	104	106	7365.5	2.57e-05	0.0066306	**	0.290511	small	sig
ENST00000222247	PolyA_Length	Human	MeWo	2747	735	1.04552e+06	0.137	1	ns	0.025201	small	ns
ENST00000224073	PolyA_Length	Human	MeWo	65	62	2371.5	0.086	1	ns	0.152578	small	ns
ENST00000225174	PolyA_Length	Human	MeWo	60	62	2259	0.0413	1	ns	0.184995	small	ns
ENST00000225655	PolyA_Length	Human	MeWo	544	680	237698	9.32e-18	2.81464e-15	****	0.245305	small	sig
ENST00000225698	PolyA_Length	Human	MeWo	64	140	5036.5	0.155	1	ns	0.0995887	small	ns
ENST00000227524	PolyA_Length	Human	MeWo	57	52	1594	0.499	1	ns	0.0650819	small	ns
ENST00000228136	PolyA_Length	Human	MeWo	128	68	5119	0.0426	1	ns	0.144932	small	ns
ENST00000228306	PolyA_Length	Human	MeWo	65	168	5934	0.305	1	ns	0.0672933	small	ns
ENST00000228825	PolyA_Length	Human	MeWo	108	115	7181	0.0438	1	ns	0.135043	small	ns
ENST00000229239	PolyA_Length	Human	MeWo	665	628	231160	0.000867	0.188788	ns	0.0926193	small	ns
ENST00000229379	PolyA_Length	Human	MeWo	156	264	25156	0.000147	0.035574	*	0.185271	small	sig
ENST00000229390	PolyA_Length	Human	MeWo	65	75	2955	0.0308	1	ns	0.182743	small	ns
ENST00000230050	PolyA_Length	Human	MeWo	3607	1007	1997727	1.18e-06	0.00032214	***	0.0715319	small	sig
ENST00000231061	PolyA_Length	Human	MeWo	208	88	11329	0.00122	0.25742	ns	0.187998	small	ns
ENST00000233143	PolyA_Length	Human	MeWo	988	576	389839	2.37e-34	7.2285e-32	****	0.309053	moderate	sig
ENST00000233468	PolyA_Length	Human	MeWo	92	83	5121	9.94e-05	0.0242536	*	0.294325	small	sig
ENST00000234111	PolyA_Length	Human	MeWo	65	63	2403	0.0906	1	ns	0.149763	small	ns
ENST00000234831	PolyA_Length	Human	MeWo	62	79	3300	0.000411	0.093708	ns	0.297685	small	ns
ENST00000234875	PolyA_Length	Human	MeWo	614	524	187997	9.15e-07	0.00025071	***	0.145526	small	sig
ENST00000237500	PolyA_Length	Human	MeWo	314	74	11665	0.957	1	ns	0.00274927	small	ns
ENST00000237654	PolyA_Length	Human	MeWo	193	103	12809	4.31e-05	0.0109474	*	0.23778	small	sig
ENST00000243997	PolyA_Length	Human	MeWo	211	328	47230	8.41e-13	2.51459e-10	****	0.308168	moderate	sig
ENST00000245185	PolyA_Length	Human	MeWo	1146	214	128786	0.243	1	ns	0.0316899	small	ns
ENST00000245206	PolyA_Length	Human	MeWo	53	51	1674	0.0363	1	ns	0.20563	small	ns
ENST00000246802	PolyA_Length	Human	MeWo	200	88	9062	0.688	1	ns	0.0237132	small	ns
ENST00000247655	PolyA_Length	Human	MeWo	303	322	58679.5	1.15e-05	0.0030015	**	0.175467	small	sig
ENST00000248342	PolyA_Length	Human	MeWo	62	90	3074	0.288	1	ns	0.0863623	small	ns
ENST00000248566	PolyA_Length	Human	MeWo	53	58	2420	1.89e-07	5.2731e-05	****	0.494799	moderate	sig
ENST00000249289	PolyA_Length	Human	MeWo	60	93	3716	0.000543	0.121632	ns	0.279756	small	ns
ENST00000250495	PolyA_Length	Human	MeWo	56	73	2579	0.0111	1	ns	0.223832	small	ns
ENST00000250498	PolyA_Length	Human	MeWo	116	84	7517	5.91e-11	1.73163e-08	****	0.462951	moderate	sig
ENST00000250784	PolyA_Length	Human	MeWo	247	182	22632	0.903	1	ns	0.00589624	small	ns
ENST00000251453	PolyA_Length	Human	MeWo	113	836	49863.5	0.336	1	ns	0.0312124	small	ns
ENST00000253023	PolyA_Length	Human	MeWo	81	62	3363	0.000523	0.117813	ns	0.29023	small	ns
ENST00000253024	PolyA_Length	Human	MeWo	77	85	3595.5	0.279	1	ns	0.0851114	small	ns
ENST00000253108	PolyA_Length	Human	MeWo	96	113	6390.5	0.0266	1	ns	0.153439	small	ns
ENST00000253788	PolyA_Length	Human	MeWo	777	745	303972	0.0898	1	ns	0.0434805	small	ns
ENST00000253814	PolyA_Length	Human	MeWo	91	55	2889	0.119	1	ns	0.129182	small	ns
ENST00000254810	PolyA_Length	Human	MeWo	277	362	51782.5	0.477	1	ns	0.0281484	small	ns
ENST00000256015	PolyA_Length	Human	MeWo	109	66	2934	0.0414	1	ns	0.154292	small	ns
ENST00000256854	PolyA_Length	Human	MeWo	75	51	1858	0.788	1	ns	0.0241315	small	ns
ENST00000257013	PolyA_Length	Human	MeWo	64	70	2844	0.00718	1	ns	0.232418	small	ns
ENST00000257857	PolyA_Length	Human	MeWo	213	820	116180	1.03e-13	3.09e-11	****	0.231386	small	sig
ENST00000257904	PolyA_Length	Human	MeWo	63	97	3246	0.507	1	ns	0.0525965	small	ns
ENST00000258424	PolyA_Length	Human	MeWo	121	154	11963	5.32e-05	0.0133	*	0.243729	small	sig
ENST00000259457	PolyA_Length	Human	MeWo	96	90	4610.5	0.429	1	ns	0.0580501	small	ns
ENST00000260379	PolyA_Length	Human	MeWo	4711	1449	3472168	0.319	1	ns	0.0127085	small	ns
ENST00000260641	PolyA_Length	Human	MeWo	54	61	1821	0.331	1	ns	0.0909285	small	ns
ENST00000261313	PolyA_Length	Human	MeWo	94	247	14660.5	0.000176	0.04224	*	0.203143	small	sig
ENST00000261700	PolyA_Length	Human	MeWo	61	53	2078	0.00882	1	ns	0.24556	small	ns
ENST00000261811	PolyA_Length	Human	MeWo	124	65	4864	0.0196	1	ns	0.169817	small	ns
ENST00000262030	PolyA_Length	Human	MeWo	219	365	44862.5	0.0132	1	ns	0.10261	small	ns
ENST00000262056	PolyA_Length	Human	MeWo	170	156	12220	0.221	1	ns	0.0677571	small	ns
ENST00000262187	PolyA_Length	Human	MeWo	93	55	2444	0.654	1	ns	0.0370204	small	ns
ENST00000262193	PolyA_Length	Human	MeWo	134	96	8501	3.23e-05	0.0082688	**	0.274153	small	sig
ENST00000262225	PolyA_Length	Human	MeWo	109	74	5245.5	0.000568	0.126664	ns	0.254864	small	ns
ENST00000262291	PolyA_Length	Human	MeWo	63	50	2373	4.02e-06	0.00105864	**	0.433957	moderate	sig
ENST00000262428	PolyA_Length	Human	MeWo	217	54	7172.5	0.0108	1	ns	0.154819	small	ns
ENST00000262584	PolyA_Length	Human	MeWo	445	608	148743	0.00575	1	ns	0.0851072	small	ns
ENST00000262768	PolyA_Length	Human	MeWo	57	555	18715.5	0.0226	1	ns	0.0921508	small	ns
ENST00000262776	PolyA_Length	Human	MeWo	114	666	42234.5	0.0546	1	ns	0.0688193	small	ns
ENST00000262812	PolyA_Length	Human	MeWo	61	59	2169	0.0527	1	ns	0.177065	small	ns
ENST00000262947	PolyA_Length	Human	MeWo	98	79	5556	6.67e-07	0.000183425	***	0.373738	moderate	sig
ENST00000262948	PolyA_Length	Human	MeWo	62	60	2231	0.0578	1	ns	0.172013	small	ns
ENST00000263238	PolyA_Length	Human	MeWo	73	51	2014.5	0.439	1	ns	0.0697703	small	ns
ENST00000263270	PolyA_Length	Human	MeWo	57	67	2204	0.14	1	ns	0.132598	small	ns
ENST00000263398	PolyA_Length	Human	MeWo	68	146	5629	0.115	1	ns	0.107784	small	ns
ENST00000263645	PolyA_Length	Human	MeWo	241	89	13235	0.0011	0.2343	ns	0.17967	small	ns
ENST00000264202	PolyA_Length	Human	MeWo	68	88	3620.5	0.0248	1	ns	0.179841	small	ns
ENST00000264258	PolyA_Length	Human	MeWo	133	821	61952.5	0.0126	1	ns	0.0807903	small	ns
ENST00000264552	PolyA_Length	Human	MeWo	71	80	3493	0.015	1	ns	0.198116	small	ns
ENST00000265462	PolyA_Length	Human	MeWo	144	115	11043.5	3.97e-06	0.00105205	**	0.286671	small	sig
ENST00000265729	PolyA_Length	Human	MeWo	63	62	2257	0.134	1	ns	0.134263	small	ns
ENST00000267884	PolyA_Length	Human	MeWo	75	157	7837	4.58e-05	0.0115874	*	0.267677	small	sig
ENST00000267970	PolyA_Length	Human	MeWo	73	66	2624	0.366	1	ns	0.0769177	small	ns
ENST00000269321	PolyA_Length	Human	MeWo	125	127	10068.5	0.000231	0.054285	ns	0.232037	small	ns
ENST00000270142	PolyA_Length	Human	MeWo	126	138	10758.5	0.000866	0.188788	ns	0.205048	small	ns
ENST00000270625	PolyA_Length	Human	MeWo	122	659	40904	0.758	1	ns	0.0110212	small	ns
ENST00000270792	PolyA_Length	Human	MeWo	108	120	8530	3.77e-05	0.0096135	**	0.272996	small	sig
ENST00000271308	PolyA_Length	Human	MeWo	86	53	2934	0.00454	0.90346	ns	0.24092	small	ns
ENST00000271638	PolyA_Length	Human	MeWo	94	98	4929.5	0.401	1	ns	0.0606539	small	ns
ENST00000272317	PolyA_Length	Human	MeWo	182	331	30863	0.644	1	ns	0.0203941	small	ns
ENST00000273550	PolyA_Length	Human	MeWo	121	1150	72905.5	0.386	1	ns	0.0243244	small	ns
ENST00000274065	PolyA_Length	Human	MeWo	102	718	38509	0.398	1	ns	0.0295013	small	ns
ENST00000274242	PolyA_Length	Human	MeWo	2287	669	897516	8.82e-12	2.61954e-09	****	0.125524	small	sig
ENST00000274606	PolyA_Length	Human	MeWo	65	64	2784.5	0.000912	0.19608	ns	0.292186	small	ns
ENST00000275603	PolyA_Length	Human	MeWo	54	78	2367	0.228	1	ns	0.105142	small	ns
ENST00000276390	PolyA_Length	Human	MeWo	58	60	2373.5	0.000656	0.144976	ns	0.313931	moderate	ns
ENST00000278671	PolyA_Length	Human	MeWo	79	79	3822	0.0148	1	ns	0.194073	small	ns
ENST00000280326	PolyA_Length	Human	MeWo	65	69	2484	0.283	1	ns	0.0928769	small	ns
ENST00000281031	PolyA_Length	Human	MeWo	84	156	8260	0.000873	0.188788	ns	0.214913	small	ns
ENST00000286788	PolyA_Length	Human	MeWo	68	50	1876	0.339	1	ns	0.0882367	small	ns
ENST00000290541	PolyA_Length	Human	MeWo	88	132	6402.5	0.199	1	ns	0.0866577	small	ns
ENST00000291295	PolyA_Length	Human	MeWo	69	53	2884.5	4.99e-08	1.41217e-05	****	0.49381	moderate	sig
ENST00000293831	PolyA_Length	Human	MeWo	53	346	9462.5	0.708	1	ns	0.0187934	small	ns
ENST00000294189	PolyA_Length	Human	MeWo	57	431	13711.5	0.154	1	ns	0.0646068	small	ns
ENST00000295702	PolyA_Length	Human	MeWo	88	59	2801	0.419	1	ns	0.0668171	small	ns
ENST00000295955	PolyA_Length	Human	MeWo	612	294	91695	0.639	1	ns	0.0155945	small	ns
ENST00000296255	PolyA_Length	Human	MeWo	60	54	1628.5	0.964	1	ns	0.0045179	small	ns
ENST00000296350	PolyA_Length	Human	MeWo	72	66	2601.5	0.338	1	ns	0.0818189	small	ns
ENST00000296417	PolyA_Length	Human	MeWo	77	355	18970.5	9.34e-08	2.62454e-05	****	0.256902	small	sig
ENST00000296511	PolyA_Length	Human	MeWo	102	419	22840.5	0.281	1	ns	0.0472813	small	ns
ENST00000297290	PolyA_Length	Human	MeWo	195	137	19013.5	5.08e-11	1.49352e-08	****	0.360522	moderate	sig
ENST00000298289	PolyA_Length	Human	MeWo	199	116	13597.5	0.0084	1	ns	0.148544	small	ns
ENST00000298510	PolyA_Length	Human	MeWo	76	66	2852	0.16	1	ns	0.118075	small	ns
ENST00000299424	PolyA_Length	Human	MeWo	141	57	5355	0.000253	0.059202	ns	0.260168	small	ns
ENST00000301072	PolyA_Length	Human	MeWo	154	104	8797	0.18	1	ns	0.083547	small	ns
ENST00000301587	PolyA_Length	Human	MeWo	71	211	10353	1.47e-06	0.00039837	***	0.286779	small	sig
ENST00000301821	PolyA_Length	Human	MeWo	412	584	121643	0.765	1	ns	0.0094894	small	ns
ENST00000302182	PolyA_Length	Human	MeWo	473	646	177036	5.57e-06	0.00145934	**	0.135787	small	sig
ENST00000302386	PolyA_Length	Human	MeWo	132	143	11109.5	0.0112	1	ns	0.152975	small	ns
ENST00000302907	PolyA_Length	Human	MeWo	419	259	56135	0.449	1	ns	0.0290516	small	ns
ENST00000303204	PolyA_Length	Human	MeWo	65	65	2487.5	0.0812	1	ns	0.153145	small	ns
ENST00000303305	PolyA_Length	Human	MeWo	79	83	3987.5	0.0176	1	ns	0.186652	small	ns
ENST00000303436	PolyA_Length	Human	MeWo	84	61	2697.5	0.589	1	ns	0.0450677	small	ns
ENST00000303577	PolyA_Length	Human	MeWo	145	123	9445	0.405	1	ns	0.0509604	small	ns
ENST00000304863	PolyA_Length	Human	MeWo	70	60	2799	0.00111	0.23532	ns	0.28631	small	ns
ENST00000305366	PolyA_Length	Human	MeWo	85	58	2755	0.234	1	ns	0.0997048	small	ns
ENST00000305786	PolyA_Length	Human	MeWo	90	106	6363.5	5.69e-05	0.0141681	*	0.287612	small	sig
ENST00000307839	PolyA_Length	Human	MeWo	204	598	68089.5	0.013	1	ns	0.0876679	small	ns
ENST00000307961	PolyA_Length	Human	MeWo	1002	408	224204	0.0043	0.86	ns	0.0760362	small	ns
ENST00000308961	PolyA_Length	Human	MeWo	97	87	5687.5	4.73e-05	0.0119196	*	0.300038	moderate	sig
ENST00000309311	PolyA_Length	Human	MeWo	1480	1154	874785	0.282	1	ns	0.0209529	small	ns
ENST00000309318	PolyA_Length	Human	MeWo	143	99	8649	0.00337	0.68748	ns	0.188553	small	ns
ENST00000309451	PolyA_Length	Human	MeWo	56	53	1642.5	0.338	1	ns	0.0920406	small	ns
ENST00000311111	PolyA_Length	Human	MeWo	830	930	489508	2.25e-22	6.84e-20	****	0.231932	small	sig
ENST00000311212	PolyA_Length	Human	MeWo	59	52	1910.5	0.0263	1	ns	0.211183	small	ns
ENST00000311481	PolyA_Length	Human	MeWo	69	67	2628	0.169	1	ns	0.118134	small	ns
ENST00000311528	PolyA_Length	Human	MeWo	1599	722	610920	0.0242	1	ns	0.046775	small	ns
ENST00000311549	PolyA_Length	Human	MeWo	91	496	24020.5	0.329	1	ns	0.0403123	small	ns
ENST00000313468	PolyA_Length	Human	MeWo	119	72	4093	0.607	1	ns	0.0373265	small	ns
ENST00000313511	PolyA_Length	Human	MeWo	99	114	6336	0.123	1	ns	0.105842	small	ns
ENST00000314133	PolyA_Length	Human	MeWo	240	241	38554	2.61e-10	7.5951e-08	****	0.288195	small	sig
ENST00000314940	PolyA_Length	Human	MeWo	149	59	5947.5	7.34e-05	0.0181298	*	0.275017	small	sig
ENST00000315717	PolyA_Length	Human	MeWo	55	82	2475	0.335	1	ns	0.0825326	small	ns
ENST00000315758	PolyA_Length	Human	MeWo	67	86	2621	0.34	1	ns	0.0772985	small	ns
ENST00000316084	PolyA_Length	Human	MeWo	988	685	361114	0.0194	1	ns	0.0571776	small	ns
ENST00000317881	PolyA_Length	Human	MeWo	177	286	30769.5	9.57e-05	0.0234465	*	0.18132	small	sig
ENST00000318607	PolyA_Length	Human	MeWo	295	236	37575	0.116	1	ns	0.0682992	small	ns
ENST00000320954	PolyA_Length	Human	MeWo	161	143	12206.5	0.364	1	ns	0.0521084	small	ns
ENST00000321153	PolyA_Length	Human	MeWo	2067	893	991322	0.00135	0.2835	ns	0.0589156	small	ns
ENST00000321358	PolyA_Length	Human	MeWo	259	423	71467	2.34e-11	6.9264e-09	****	0.255909	small	sig
ENST00000321394	PolyA_Length	Human	MeWo	139	78	7747	1.61e-07	4.508e-05	****	0.355785	moderate	sig
ENST00000322028	PolyA_Length	Human	MeWo	146	172	19627.5	4.96e-18	1.50288e-15	****	0.485347	moderate	sig
ENST00000322030	PolyA_Length	Human	MeWo	82	63	3064	0.0553	1	ns	0.15933	small	ns
ENST00000322088	PolyA_Length	Human	MeWo	53	56	1749	0.109	1	ns	0.153885	small	ns
ENST00000322203	PolyA_Length	Human	MeWo	949	397	218678	3.17e-06	0.00084639	***	0.127003	small	sig
ENST00000322347	PolyA_Length	Human	MeWo	97	131	8111	0.00036	0.08244	ns	0.236363	small	ns
ENST00000323345	PolyA_Length	Human	MeWo	1043	700	409486	1.6e-05	0.00416	**	0.103328	small	sig
ENST00000324460	PolyA_Length	Human	MeWo	320	74	10940.5	0.309	1	ns	0.051328	small	ns
ENST00000327141	PolyA_Length	Human	MeWo	60	57	1883	0.347	1	ns	0.0872147	small	ns
ENST00000327490	PolyA_Length	Human	MeWo	58	86	2973	0.0513	1	ns	0.162592	small	ns
ENST00000327892	PolyA_Length	Human	MeWo	162	333	27018.5	0.976	1	ns	0.00136955	small	ns
ENST00000329251	PolyA_Length	Human	MeWo	1179	643	409301	0.00482	0.95436	ns	0.0660423	small	ns
ENST00000330398	PolyA_Length	Human	MeWo	100	233	12593	0.242	1	ns	0.0641696	small	ns
ENST00000330938	PolyA_Length	Human	MeWo	69	116	4975.5	0.00574	1	ns	0.203203	small	ns
ENST00000331825	PolyA_Length	Human	MeWo	803	1042	459530	0.000285	0.066405	ns	0.0844762	small	ns
ENST00000332211	PolyA_Length	Human	MeWo	65	62	2289	0.187	1	ns	0.117269	small	ns
ENST00000332556	PolyA_Length	Human	MeWo	103	54	3781	0.000221	0.052156	ns	0.294915	small	ns
ENST00000332598	PolyA_Length	Human	MeWo	91	58	3070	0.0937	1	ns	0.137466	small	ns
ENST00000333651	PolyA_Length	Human	MeWo	61	70	2779	0.00299	0.61295	ns	0.259621	small	ns
ENST00000334828	PolyA_Length	Human	MeWo	132	194	15891.5	0.00022	0.05214	ns	0.204704	small	ns
ENST00000335007	PolyA_Length	Human	MeWo	91	78	4088	0.0895	1	ns	0.130751	small	ns
ENST00000335181	PolyA_Length	Human	MeWo	182	283	29673.5	0.00558	1	ns	0.128553	small	ns
ENST00000336023	PolyA_Length	Human	MeWo	230	455	57240	0.0445	1	ns	0.0767781	small	ns
ENST00000337554	PolyA_Length	Human	MeWo	92	134	6469.5	0.528	1	ns	0.0420812	small	ns
ENST00000338825	PolyA_Length	Human	MeWo	140	78	6218	0.0897	1	ns	0.115	small	ns
ENST00000338970	PolyA_Length	Human	MeWo	180	293	26707	0.816	1	ns	0.0107357	small	ns
ENST00000339600	PolyA_Length	Human	MeWo	175	199	21632.5	5.24e-05	0.0131524	*	0.209173	small	sig
ENST00000339647	PolyA_Length	Human	MeWo	183	124	9838	0.0482	1	ns	0.112775	small	ns
ENST00000339995	PolyA_Length	Human	MeWo	63	84	2807.5	0.529	1	ns	0.0521392	small	ns
ENST00000340384	PolyA_Length	Human	MeWo	122	89	6459.5	0.0187	1	ns	0.161978	small	ns
ENST00000340385	PolyA_Length	Human	MeWo	174	84	8763	0.00961	1	ns	0.16128	small	ns
ENST00000343262	PolyA_Length	Human	MeWo	4211	1346	3.01178e+06	0.000521	0.117813	ns	0.0465442	small	ns
ENST00000343986	PolyA_Length	Human	MeWo	1134	884	534704	0.00995	1	ns	0.0573812	small	ns
ENST00000347512	PolyA_Length	Human	MeWo	587	498	171866	5.82e-07	0.000160632	***	0.151706	small	sig
ENST00000348035	PolyA_Length	Human	MeWo	172	111	10275.5	0.278	1	ns	0.0645116	small	ns
ENST00000348462	PolyA_Length	Human	MeWo	509	660	197062	3.71e-07	0.000102767	***	0.148671	small	sig
ENST00000350498	PolyA_Length	Human	MeWo	71	53	1885	0.988	1	ns	0.00158755	small	ns
ENST00000352397	PolyA_Length	Human	MeWo	51	67	1830	0.511	1	ns	0.0607618	small	ns
ENST00000352983	PolyA_Length	Human	MeWo	854	739	332110	0.0706	1	ns	0.0453088	small	ns
ENST00000353411	PolyA_Length	Human	MeWo	184	101	10769	0.0265	1	ns	0.131461	small	ns
ENST00000355653	PolyA_Length	Human	MeWo	80	314	15373	0.00198	0.40986	ns	0.155849	small	ns
ENST00000356708	PolyA_Length	Human	MeWo	65	78	2798	0.287	1	ns	0.0891648	small	ns
ENST00000358435	PolyA_Length	Human	MeWo	195	349	35204	0.504	1	ns	0.0286916	small	ns
ENST00000359856	PolyA_Length	Human	MeWo	88	67	3436	0.0783	1	ns	0.141581	small	ns
ENST00000361436	PolyA_Length	Human	MeWo	1926	641	641319	0.139	1	ns	0.0291867	small	ns
ENST00000361575	PolyA_Length	Human	MeWo	1349	544	457508	3.88e-17	1.16788e-14	****	0.193442	small	sig
ENST00000366607	PolyA_Length	Human	MeWo	147	103	8356	0.163	1	ns	0.0882781	small	ns
ENST00000366815	PolyA_Length	Human	MeWo	113	165	11492	0.000987	0.211218	ns	0.197626	small	ns
ENST00000366988	PolyA_Length	Human	MeWo	61	58	2256	0.0097	1	ns	0.237343	small	ns
ENST00000367495	PolyA_Length	Human	MeWo	77	87	3880	0.0808	1	ns	0.136492	small	ns
ENST00000367569	PolyA_Length	Human	MeWo	99	77	5147	6.85e-05	0.016988	*	0.300212	moderate	sig
ENST00000368097	PolyA_Length	Human	MeWo	141	130	11042	0.0036	0.7272	ns	0.176891	small	ns
ENST00000368547	PolyA_Length	Human	MeWo	66	56	2431	0.00276	0.56856	ns	0.271182	small	ns
ENST00000368811	PolyA_Length	Human	MeWo	91	146	9122.5	1.37e-06	0.00037264	***	0.313758	moderate	sig
ENST00000369144	PolyA_Length	Human	MeWo	87	50	2581	0.0698	1	ns	0.155086	small	ns
ENST00000369713	PolyA_Length	Human	MeWo	146	270	21222	0.197	1	ns	0.0633388	small	ns
ENST00000369722	PolyA_Length	Human	MeWo	69	76	3310	0.00649	1	ns	0.226197	small	ns
ENST00000370179	PolyA_Length	Human	MeWo	245	166	24787	0.000165	0.039765	*	0.18584	small	sig
ENST00000370321	PolyA_Length	Human	MeWo	1133	584	391728	3.94e-10	1.1426e-07	****	0.150985	small	sig
ENST00000370355	PolyA_Length	Human	MeWo	92	104	5416.5	0.111	1	ns	0.113993	small	ns
ENST00000370873	PolyA_Length	Human	MeWo	135	175	15421	4.01e-06	0.00105864	**	0.261921	small	sig
ENST00000370982	PolyA_Length	Human	MeWo	67	63	2482	0.0839	1	ns	0.151787	small	ns
ENST00000371579	PolyA_Length	Human	MeWo	71	88	3570	0.123	1	ns	0.122545	small	ns
ENST00000372134	PolyA_Length	Human	MeWo	97	53	3108.5	0.0346	1	ns	0.172709	small	ns
ENST00000372967	PolyA_Length	Human	MeWo	60	51	1856	0.0541	1	ns	0.183096	small	ns
ENST00000373232	PolyA_Length	Human	MeWo	120	67	5992	2.78e-08	7.9508e-06	****	0.406321	moderate	sig
ENST00000373316	PolyA_Length	Human	MeWo	66	204	8345	0.00345	0.70035	ns	0.178021	small	ns
ENST00000373715	PolyA_Length	Human	MeWo	91	82	5017	9.3e-05	0.022878	*	0.297239	small	sig
ENST00000374358	PolyA_Length	Human	MeWo	63	53	2506	3.6e-06	0.0009576	***	0.430454	moderate	sig
ENST00000374379	PolyA_Length	Human	MeWo	111	64	4268.5	0.0265	1	ns	0.167796	small	ns
ENST00000374517	PolyA_Length	Human	MeWo	119	240	17710.5	0.000211	0.050218	ns	0.195601	small	ns
ENST00000374980	PolyA_Length	Human	MeWo	168	55	5512	0.0318	1	ns	0.143828	small	ns
ENST00000375499	PolyA_Length	Human	MeWo	56	89	3092	0.0149	1	ns	0.202345	small	ns
ENST00000375533	PolyA_Length	Human	MeWo	60	76	2769.5	0.0321	1	ns	0.183964	small	ns
ENST00000375784	PolyA_Length	Human	MeWo	163	87	9701	1.65e-06	0.00044385	***	0.303148	moderate	sig
ENST00000375882	PolyA_Length	Human	MeWo	123	63	4084	0.548	1	ns	0.0442054	small	ns
ENST00000376389	PolyA_Length	Human	MeWo	59	57	1856	0.337	1	ns	0.0894748	small	ns
ENST00000376630	PolyA_Length	Human	MeWo	91	63	2987	0.659	1	ns	0.0356829	small	ns
ENST00000376957	PolyA_Length	Human	MeWo	57	104	3196.5	0.412	1	ns	0.0647723	small	ns
ENST00000378720	PolyA_Length	Human	MeWo	60	50	1374	0.451	1	ns	0.0721178	small	ns
ENST00000379270	PolyA_Length	Human	MeWo	88	75	3815	0.0867	1	ns	0.134311	small	ns
ENST00000380191	PolyA_Length	Human	MeWo	135	66	4458	0.995	1	ns	0.000546386	small	ns
ENST00000380377	PolyA_Length	Human	MeWo	78	82	3996	0.00648	1	ns	0.215361	small	ns
ENST00000380394	PolyA_Length	Human	MeWo	1534	486	407713	0.00181	0.37648	ns	0.0694002	small	ns
ENST00000380591	PolyA_Length	Human	MeWo	56	65	2277	0.0176	1	ns	0.215965	small	ns
ENST00000381125	PolyA_Length	Human	MeWo	50	72	1811	0.956	1	ns	0.00518442	small	ns
ENST00000381342	PolyA_Length	Human	MeWo	74	62	2554	0.257	1	ns	0.0974143	small	ns
ENST00000389805	PolyA_Length	Human	MeWo	182	106	9729.5	0.903	1	ns	0.00721844	small	ns
ENST00000391857	PolyA_Length	Human	MeWo	1238	1161	679450	0.0207	1	ns	0.0472149	small	ns
ENST00000392514	PolyA_Length	Human	MeWo	215	675	65187	0.0247	1	ns	0.0753143	small	ns
ENST00000394077	PolyA_Length	Human	MeWo	954	273	164312	4.01e-11	1.18295e-08	****	0.188521	small	sig
ENST00000394349	PolyA_Length	Human	MeWo	112	134	7182	0.563	1	ns	0.0369377	small	ns
ENST00000394440	PolyA_Length	Human	MeWo	63	78	2555	0.686	1	ns	0.0342252	small	ns
ENST00000395119	PolyA_Length	Human	MeWo	54	73	2493	0.011	1	ns	0.225889	small	ns
ENST00000395422	PolyA_Length	Human	MeWo	192	243	28017.5	0.000316	0.072996	ns	0.172693	small	ns
ENST00000396651	PolyA_Length	Human	MeWo	2159	547	612669	0.174	1	ns	0.026126	small	ns
ENST00000398606	PolyA_Length	Human	MeWo	281	613	111120	3.1e-12	9.238e-10	****	0.233218	small	sig
ENST00000400000	PolyA_Length	Human	MeWo	69	55	2144	0.216	1	ns	0.111336	small	ns
ENST00000401959	PolyA_Length	Human	MeWo	56	56	1859	0.0909	1	ns	0.16001	small	ns
ENST00000404933	PolyA_Length	Human	MeWo	120	109	5846	0.166	1	ns	0.0915935	small	ns
ENST00000407193	PolyA_Length	Human	MeWo	880	634	247847	0.00021	0.05019	ns	0.0952746	small	ns
ENST00000409115	PolyA_Length	Human	MeWo	95	320	15183.5	0.988	1	ns	0.000788982	small	ns
ENST00000409784	PolyA_Length	Human	MeWo	82	67	3426	0.00962	1	ns	0.212264	small	ns
ENST00000409906	PolyA_Length	Human	MeWo	72	106	4746	0.00587	1	ns	0.206594	small	ns
ENST00000414487	PolyA_Length	Human	MeWo	70	89	3465.5	0.225	1	ns	0.0964443	small	ns
ENST00000420826	PolyA_Length	Human	MeWo	172	279	28267.5	0.00148	0.30932	ns	0.149675	small	ns
ENST00000421351	PolyA_Length	Human	MeWo	65	73	2909	0.0222	1	ns	0.194803	small	ns
ENST00000422447	PolyA_Length	Human	MeWo	114	243	15506	0.0688	1	ns	0.0963513	small	ns
ENST00000422514	PolyA_Length	Human	MeWo	1417	712	526098	0.106	1	ns	0.0350555	small	ns
ENST00000430157	PolyA_Length	Human	MeWo	135	211	14865	0.493	1	ns	0.0368739	small	ns
ENST00000433866	PolyA_Length	Human	MeWo	79	83	4306	0.000579	0.128538	ns	0.270501	small	ns
ENST00000439590	PolyA_Length	Human	MeWo	95	227	14984	3.51e-08	1.00035e-05	****	0.30732	moderate	sig
ENST00000442744	PolyA_Length	Human	MeWo	138	224	16646.5	0.218	1	ns	0.0647067	small	ns
ENST00000462138	PolyA_Length	Human	MeWo	56	115	3637	0.17	1	ns	0.104959	small	ns
ENST00000469257	PolyA_Length	Human	MeWo	436	404	109554	9.73e-10	2.81197e-07	****	0.210952	small	sig
ENST00000479035	PolyA_Length	Human	MeWo	1756	995	914137	0.0429	1	ns	0.0386004	small	ns
ENST00000491306	PolyA_Length	Human	MeWo	1803	1131	1056929	0.0946	1	ns	0.0308613	small	ns
ENST00000496817	PolyA_Length	Human	MeWo	139	161	15049.5	2.59e-07	7.2002e-05	****	0.29745	small	sig
ENST00000501597	PolyA_Length	Human	MeWo	1116	699	407522	0.108	1	ns	0.0377618	small	ns
ENST00000519374	PolyA_Length	Human	MeWo	139	95	8764	2.14e-05	0.0055426	**	0.277866	small	sig
ENST00000525634	PolyA_Length	Human	MeWo	1903	436	476070	1.49e-06	0.0004023	***	0.0995115	small	sig
ENST00000527673	PolyA_Length	Human	MeWo	317	251	46525	0.000519	0.117813	ns	0.14563	small	ns
ENST00000529639	PolyA_Length	Human	MeWo	332	301	62373.5	6.68e-08	1.88376e-05	****	0.214623	small	sig
ENST00000530028	PolyA_Length	Human	MeWo	69	111	4104	0.42	1	ns	0.0601966	small	ns
ENST00000530758	PolyA_Length	Human	MeWo	107	52	3436.5	0.0163	1	ns	0.190567	small	ns
ENST00000531120	PolyA_Length	Human	MeWo	179	60	6432	0.022	1	ns	0.148221	small	ns
ENST00000531188	PolyA_Length	Human	MeWo	100	1937	102414	0.332	1	ns	0.0214939	small	ns
ENST00000534624	PolyA_Length	Human	MeWo	169	287	26817	0.0591	1	ns	0.0883971	small	ns
ENST00000535923	PolyA_Length	Human	MeWo	109	56	3582	0.0684	1	ns	0.141992	small	ns
ENST00000549920	PolyA_Length	Human	MeWo	743	477	181474	0.477	1	ns	0.0203481	small	ns
ENST00000555619	PolyA_Length	Human	MeWo	74	134	5769	0.0511	1	ns	0.135313	small	ns
ENST00000557016	PolyA_Length	Human	MeWo	122	94	7904	1.9e-06	0.0005092	***	0.324227	moderate	sig
ENST00000571133	PolyA_Length	Human	MeWo	77	53	1763	0.189	1	ns	0.115309	small	ns
ENST00000579408	PolyA_Length	Human	MeWo	83	52	2646	0.0275	1	ns	0.189904	small	ns
ENST00000588234	PolyA_Length	Human	MeWo	51	56	1879	0.00496	0.97712	ns	0.271947	small	ns
ENST00000598742	PolyA_Length	Human	MeWo	1241	577	364246	0.551	1	ns	0.0139954	small	ns
ENST00000600659	PolyA_Length	Human	MeWo	986	821	420942	0.143	1	ns	0.0344844	small	ns
ENST00000602676	PolyA_Length	Human	MeWo	323	196	41165	9.36e-09	2.68632e-06	****	0.252059	small	sig
ENST00000618691	PolyA_Length	Human	MeWo	55	53	1743	0.0799	1	ns	0.168831	small	ns
ENST00000619426	PolyA_Length	Human	MeWo	58	70	2611	0.00546	1	ns	0.245813	small	ns
ENST00000643754	PolyA_Length	Human	MeWo	294	617	96155	0.142	1	ns	0.0486847	small	ns
ENST00000645674	PolyA_Length	Human	MeWo	202	378	40315.5	0.266	1	ns	0.0461608	small	ns
ENST00000647248	PolyA_Length	Human	MeWo	180	598	64942.5	2.58e-05	0.0066306	**	0.150851	small	sig
ENST00000647841	PolyA_Length	Human	MeWo	558	777	261284	1.5e-10	4.38e-08	****	0.175303	small	sig
ENST00000648006	PolyA_Length	Human	MeWo	170	305	30704.5	0.000861	0.188559	ns	0.152914	small	ns
ENST00000648437	PolyA_Length	Human	MeWo	348	531	87893.5	0.222	1	ns	0.0412362	small	ns
ENST00000648839	PolyA_Length	Human	MeWo	392	556	133572	3.14e-09	9.0432e-07	****	0.19241	small	sig
ENST00000649813	PolyA_Length	Human	MeWo	92	109	7262	4.49e-08	1.27516e-05	****	0.385928	moderate	sig
ENST00000650182	PolyA_Length	Human	MeWo	54	76	2495	0.0366	1	ns	0.183562	small	ns
ENST00000651669	PolyA_Length	Human	MeWo	842	754	322872	0.554	1	ns	0.0148074	small	ns
